# Supplementary material for: Modular composition predicts kinase/substrate interactions
Source: BMC Bioinformatics. 2010 Jun 25;11:349. doi: 10.1186/1471-2105-11-349 (PMC2912303; doi:10.1186/1471-2105-11-349)
Supplement: Additional file 1 — PROSITE domains that are statistically enriched in subtypes of kinases and substrates. Columns of the table represent domain index used in Figure 1B, domain name, domain PROSITE ID Number as well as the kinase groups for which the domain is enriched. [file 1471-2105-11-349-S1.XLS]

## Sheet: adfile_1
Kinase
Domain index	Domain name	PS ID	Group
1	Serine/Threonine protein kinases active-site signature	PS00108	AGC;CAMK;CMGC
2	Zinc finger phorbol-ester/DAG-type profile	PS50081	AGC;TKL
3	Zinc finger phorbol-ester/DAG-type signature	PS00479	AGC;TKL
4	RGS domain profile	PS50132	AGC
5	Phosphatidylinositol 3- and 4-kinases family profile	PS51285	AGC
6	PH domain profile	PS50003	AGC
7	C2 domain profile	PS50004	AGC
8	Protein kinases ATP-binding region signature	PS00107	AGC;CAMK;CMGC;STE;TK
9	Cyclic nucleotide-binding domain signature 2	PS00889	AGC
10	Serpins signature	PS00284	AGC
11	cAMP/cGMP binding motif profile	PS50042	AGC
12	Cyclic nucleotide-binding domain signature 1	PS00888	AGC
13	Orn/DAP/Arg decarboxylases family 2 pyridoxal-P attachment site	PS00878	AGC
14	PDZ domain profile	PS50106	AGC
15	PX domain profile	PS50195	AGC
16	FAT domain profile	PS51189	Atypical
17	Zinc finger PHD-type signature	PS01359	Atypical
18	Bromodomain signature	PS00633	Atypical
19	Phosphatidylinositol 3- and 4-kinases signature 2	PS00916	Atypical
20	Bromodomain profile	PS50014	Atypical
21	Alpha-type protein kinase domain profile	PS51158	Atypical
22	RIO1/ZK632.3/MJ0444 family signature	PS01245	Atypical
23	AGC-kinase C-terminal domain profile	PS50290	Atypical
24	FATC domain profile	PS51190	Atypical
25	Histidine kinase domain profile	PS50109	Atypical
26	Zinc finger RING-type profile	PS50089	Atypical
27	Zinc finger PHD-type profile	PS50016	Atypical
28	Zinc finger B-box type profile	PS50119	Atypical
29	Phosphatidylinositol 3- and 4-kinases signature 1	PS00915	Atypical
30	Zinc finger RING-type signature	PS00518	Atypical
31	Ubiquitin-associated domain (UBA) profile	PS50030	CAMK
32	Kinase associated domain 1 (KA1) profile	PS50032	CAMK
33	Dbl homology (DH) domain profile	PS50010	CAMK
34	CRAL-TRIO lipid binding domain profile	PS50191	CAMK
35	Intermediate filaments signature	PS00226	CK1
36	MAP kinase signature	PS01351	CMGC
37	POLO box domain profile	PS50078	Other
38	Regulator of chromosome condensation (RCC1) repeat profile	PS50012	Other
39	Natriuretic peptides receptors signature	PS00458	RGC
40	Guanylate cyclase domain profile	PS50125	RGC
41	Guanylate cyclase signature	PS00452	RGC
42	CRIB domain profile	PS50108	STE
43	SARAH domain profile	PS50951	STE
44	IQ motif profile	PS50096	STE
45	Receptor tyrosine kinase class II signature	PS00239	TK
46	Src homology 3 (SH3) domain profile	PS50002	TK
47	EGF-like domain signature 2	PS01186	TK
48	Receptor tyrosine kinase class V signature 1	PS00790	TK
49	Ig-like domain profile	PS50835	TK
50	Tyrosine protein kinases specific active-site signature	PS00109	TK
51	Src homology 2 (SH2) domain profile	PS50001	TK
52	SAM domain profile	PS50105	TK
53	Fibronectin type-III domain profile	PS50853	TK
54	Receptor tyrosine kinase class V signature 2	PS00791	TK
55	Receptor tyrosine kinase class III signature	PS00240	TK
56	FERM domain profile	PS50057	TK
57	Zinc finger Btk-type profile	PS51113	TK
58	Frizzled (fz) domain profile	PS50038	TK
59	FCH domain profile	PS50133	TK
60	Sema domain profile	PS51004	TK
61	EGF-like domain profile	PS50026	TK
62	Kringle domain profile	PS50070	TK
63	GS domain profile	PS51256	TKL
64	Ankyrin repeat profile	PS50088	TKL
65	Ankyrin repeat region circular profile	PS50297	TKL
66	Ras-binding domain (RBD) profile	PS50898	TKL
67	LIM zinc-binding domain signature	PS00478	TKL
68	LIM domain profile	PS50023	TKL
69	Death domain profile	PS50017	TKL
Substrates
Index	Name	PS ID	Group
1	G-protein coupled receptors family 3 signature 3	PS00981	AGC
2	G-protein coupled receptors family 3 signature 1	PS00979	AGC
3	Acyltransferases ChoActase / COT / CPT family signature 2	PS00440	AGC
4	Acyltransferases ChoActase / COT / CPT family signature 1	PS00439	AGC
5	Intermediate filaments signature	PS00226	AGC;CMGC
6	G-protein coupled receptors family 3 signature 2	PS00980	AGC
7	G-protein coupled receptors family 3 profile	PS50259	AGC
8	Myelin basic protein signature	PS00569	AGC
9	Zinc finger phorbol-ester/DAG-type signature	PS00479	AGC
10	Somatomedin B (SMB) domain profile	PS50958	AGC
11	HMG14 and HMG17 signature	PS00355	AGC
12	AGC-kinase C-terminal domain profile	PS51285	AGC;Atypical
13	Hemopexin domain signature	PS00024	AGC
14	Connexins signature 1	PS00407	AGC
15	Connexins signature 2	PS00408	AGC
16	Somatomedin B domain (SMB) signature	PS00524	AGC
17	Zinc finger phorbol-ester/DAG-type profile	PS50081	AGC
18	Phosphatidylethanolamine-binding protein family signature	PS01220	AGC
19	Prokaryotic membrane lipoprotein lipid attachment site profile	PS51257	AGC
20	Tau and MAP proteins tubulin-binding domain signature	PS00229	AGC;CAMK;CMGC
21	Neurotransmitter-gated ion-channels signature	PS00236	AGC
22	IQ motif profile	PS50096	AGC
23	Eukaryotic initiation factor 4E signature	PS00813	AGC
24	MARVEL domain profile	PS51225	AGC
25	SEC7 domain profile	PS50190	AGC
26	ABC transporter integral membrane type-1 fused domain profile	PS50929	AGC
27	Methionine aminopeptidase subfamily 2 signature	PS01202	AGC
28	Integrins beta chain cysteine-rich domain signature	PS00243	AGC
29	Ras-binding domain (RBD) profile	PS50898	AGC
30	SRCR domain profile	PS50287	AGC
31	DNA topoisomerase II signature	PS00177	AGC
32	t-SNARE coiled-coil homology domain profile	PS50192	AGC
33	Annexins repeated domain signature	PS00223	AGC
34	KID domain profile	PS50953	AGC
35	MIR domain profile	PS50919	AGC
36	3'5'-cyclic nucleotide phosphodiesterases signature	PS00126	AGC
37	Syndecans signature	PS00964	AGC
38	FERM domain signature 1	PS00660	AGC
39	Zinc finger RING-type signature	PS00518	Atypical
40	Forkhead-associated (FHA) domain profile	PS50006	Atypical;Other
41	XPA protein signature 1	PS00752	Atypical
42	BRCT domain profile	PS50172	Atypical;CMGC
43	Zinc finger RING-type profile	PS50089	Atypical
44	XPA protein signature 2	PS00753	Atypical
45	Phosphatidylinositol 3- and 4-kinases signature 1	PS00915	Atypical
46	p53 family signature	PS00348	Atypical;CK1;CMGC;Other
47	Phosphatidylinositol 3- and 4-kinases family profile	PS50290	Atypical
48	Phosphatidylinositol 3- and 4-kinases signature 2	PS00916	Atypical
49	FATC domain profile	PS51190	Atypical
50	FAT domain profile	PS51189	Atypical
51	Heat shock hsp90 proteins family signature	PS00298	Atypical
52	ATP-dependent DNA ligase family profile	PS50160	Atypical
53	ATP-dependent DNA ligase AMP-binding site	PS00697	Atypical
54	ATP-dependent DNA ligase signature 2	PS00333	Atypical
55	Myb-like domain profile	PS50090	Atypical
56	Myb-type HTH DNA-binding domain profile	PS51294	Atypical
57	Rhodanese domain profile	PS50206	CAMK;CMGC
58	Acetyl-coenzyme A carboxyltransferase domain N-terminal region profile	PS50980	CAMK
59	Acetyl-coenzyme A carboxyltransferase domain C-terminal region profile	PS50989	CAMK
60	Carbamoyl-phosphate synthase subdomain signature 1	PS00866	CAMK
61	ATP-grasp fold profile	PS50975	CAMK
62	Biotinyl/lipoyl domain profile	PS50968	CAMK
63	Biotin carboxylation domain profile	PS50979	CAMK
64	Carbamoyl-phosphate synthase subdomain signature 2	PS00867	CAMK
65	Biotin-requiring enzymes attachment site	PS00188	CAMK
66	Alpha-type protein kinase domain profile	PS51158	CAMK;CMGC
67	Flavodoxin-like domain profile	PS50902	CAMK
68	Nitric oxide synthase (NOS) signature	PS60001	CAMK
69	Ubiquitin-associated domain (UBA) profile	PS50030	CAMK;TK
70	Synapsins signature 2	PS00416	CAMK;STE
71	Synapsins signature 1	PS00415	CAMK;STE
72	Inorganic pyrophosphatase signature	PS00387	CAMK
73	Tubulin subunits alpha, beta, and gamma signature	PS00227	CK1
74	Tubulin-beta mRNA autoregulation signal	PS00228	CK1
75	HMG-I and HMG-Y DNA-binding domain (A+T-hook)	PS00354	CMGC
76	Ets-domain profile	PS50061	CMGC
77	Stathmin family signature 2	PS01041	CMGC
78	Tyrosine specific protein phosphatases active site	PS00383	CMGC;TK
79	Stathmin family signature 1	PS00563	CMGC
80	Myc-type, 'helix-loop-helix' domain profile	PS50888	CMGC
81	PTP type protein phosphatase family profile	PS50055	CMGC;TK
82	Ets-domain signature 1	PS00345	CMGC
83	Tyrosine specific protein phosphatases family profile	PS50056	CMGC;TK
84	Ets-domain signature 2	PS00346	CMGC
85	Apoptosis regulator, Bcl-2 family BH3 motif signature	PS01259	CMGC
86	Basic-leucine zipper (bZIP) domain profile	PS50217	CMGC
87	Arrestins signature	PS00295	CMGC
88	Orn/DAP/Arg decarboxylases family 2 pyridoxal-P attachment site	PS00878	CMGC;STE
89	MAD homology domain 2 (MH2) profile	PS51076	CMGC;TKL
90	Nuclear hormones receptors DNA-binding region signature	PS00031	CMGC
91	Nuclear hormone receptors DNA-binding domain profile	PS51030	CMGC
92	MAD homology domain 1 (MH1) profile	PS51075	CMGC;TKL
93	Ubiquitin-conjugating enzymes family profile	PS50127	CMGC
94	HMG boxes A and B DNA-binding domains profile	PS50118	CMGC
95	MADS-box domain signature	PS00350	CMGC
96	MCM family signature	PS00847	CMGC
97	Fork head domain signature 1	PS00657	CMGC
98	Pancreatic trypsin inhibitor (Kunitz) family signature	PS00280	CMGC
99	Ubiquitin-conjugating enzymes active site	PS00183	CMGC
100	HSF-type DNA-binding domain signature	PS00434	CMGC
101	Clathrin light chain signature 2	PS00581	CMGC
102	Elongation factor 1 beta/beta'/delta chain signature 1	PS00824	CMGC
103	MADS-box domain profile	PS50066	CMGC
104	Pancreatic trypsin inhibitor (Kunitz) family profile	PS50279	CMGC
105	Apoptosis regulator, Bcl-2 family BH2 motif signature	PS01258	CMGC
106	MCM family domain profile	PS50051	CMGC
107	Clathrin light chain signature 1	PS00224	CMGC
108	FCP1 homology domain profile	PS50969	CMGC
109	Amyloidogenic glycoprotein extracellular domain signature	PS00319	CMGC
110	BAR domain profile	PS51021	CMGC
111	BCL2-like apoptosis inhibitors family profile	PS50062	CMGC
112	Amyloidogenic glycoprotein intracellular domain signature	PS00320	CMGC
113	Elongation factor 1 beta/beta'/delta chain signature 2	PS00825	CMGC
114	Apoptosis regulator, Bcl-2 family BH1 motif signature	PS01080	CMGC
115	Basic-leucine zipper (bZIP) domain signature	PS00036	CMGC
116	NF-kappa-B/Rel/dorsal domain signature	PS01204	Other
117	Copper type II, ascorbate-dependent monooxygenases signature 1	PS00084	Other
118	NHL repeat profile	PS51125	Other
119	Ankyrin repeat region circular profile	PS50297	Other;TKL
120	Serine/Threonine protein kinases active-site signature	PS00108	Other;STE;TKL
121	Copper type II, ascorbate-dependent monooxygenases signature 2	PS00085	Other
122	Ubiquitin domain profile	PS50053	Other;STE;TKL
123	Ankyrin repeat profile	PS50088	Other;TKL
124	S1 domain profile	PS50126	Other
125	PAS repeat profile	PS50112	Other
126	NF-kappa-B/Rel/dorsal domain profile	PS50254	Other
127	CS domain profile	PS51203	Other
128	TNF family signature	PS00251	Other
129	Double stranded RNA-binding domain (dsRBD) profile	PS50137	Other
130	CARD caspase recruitment domain profile	PS50209	STE
131	Caspase family p10 domain profile	PS50207	STE
132	MAP kinase signature	PS01351	STE;TK
133	CRIB domain profile	PS50108	STE
134	Protein kinases ATP-binding region signature	PS00107	STE;TK;TKL
135	Caspase family p20 domain profile	PS50208	STE
136	SARAH domain profile	PS50951	STE
137	Caspase family cysteine active site	PS01122	STE
138	Caspase family histidine active site	PS01121	STE
139	Kinase associated domain 1 (KA1) profile	PS50032	STE
140	Ribosomal protein S6e signature	PS00578	STE
141	ITAM motif mammalian type profile	PS51055	TK
142	Armadillo/plakoglobin ARM repeat profile	PS50176	TK
143	Phosphatidylinositol-specific phospholipase Y-box domain profile	PS50008	TK
144	Src homology 3 (SH3) domain profile	PS50002	TK
145	Phosphatidylinositol-specific phospholipase X-box domain profile	PS50007	TK
146	SEA domain profile	PS50024	TK
147	EF-hand calcium-binding domain	PS00018	TK
148	GTF2I-like repeat profile	PS51139	TK
149	Phosphotyrosine interaction domain (PID) profile	PS01179	TK
150	FERM domain profile	PS50057	TK
151	Tyrosine protein kinases specific active-site signature	PS00109	TK
152	Ig-like domain profile	PS50835	TK
153	Zinc finger Btk-type profile	PS51113	TK
154	Src homology 2 (SH2) domain profile	PS50001	TK
155	EF-hand calcium-binding domain profile	PS50222	TK
156	Ras-associating (RA) domain profile	PS50200	TK
157	PH domain profile	PS50003	TK
158	C2 domain profile	PS50004	TK
159	Cortactin repeat profile	PS51090	TK
160	Receptor tyrosine kinase class III signature	PS00240	TK
161	Sushi/CCP/SCR domain profile	PS50923	TK
162	IRS-type PTB domain profile	PS51064	TK
163	FERM domain signature 2	PS00661	TK
164	Fibronectin type-III domain profile	PS50853	TK
165	Rho GTPase-activating proteins domain profile	PS50238	TK
166	Ras GTPase-activating proteins profile	PS50018	TK
167	Ras GTPase-activating proteins domain profile	PS00509	TK
168	Dbl homology (DH) domain signature	PS00741	TK
169	Myristoyl-CoA:protein N-myristoyltransferase signature 2	PS00976	TK
170	Myristoyl-CoA:protein N-myristoyltransferase signature 1	PS00975	TK
171	ADF-H domain profile	PS51263	TK
172	GS domain profile	PS51256	TK
