# Supplementary material for: Modular composition predicts kinase/substrate interactions
Source: BMC Bioinformatics. 2010 Jun 25;11:349. doi: 10.1186/1471-2105-11-349 (PMC2912303; doi:10.1186/1471-2105-11-349)
Supplement: Additional file 2 — The list of domain-strings pairs used in predicting phosphorylation PPI with high specificity (SP > 0.91). DSIK: Domain string index for the kinase in PPI; DSIS: Domain string index for the substrate in PPI. [file 1471-2105-11-349-S2.XLS]

## Sheet: index_sorted_TK
TK
DSIK	DSIS	Kinase domain string ID	Substrate domain string ID	pV	PPI	Se	Sp
1	3	PS00107-PS00109	PS50024	0.000275081	4	0.00451467	0.999479
1	9	PS00107-PS00109	PS50003	1.68e-11	17	0.0191874	0.999088
1	10	PS00107-PS00109	PS50001	0.00207639	6	0.00677201	0.998175
1	12	PS00107-PS00109	PS50132	0.000622183	2	0.00225734	0.99987
1	15	PS00107-PS00109	PS50176	0.0830299	1	0.00112867	0.999479
1	27	PS00107-PS00109	PS50002	0.0266563	1	0.00112867	0.999739
1	40	PS00107-PS00109	PS00107-PS00109	1.47e-07	6	0.00677201	0.999739
1	43	PS00107-PS00109	PS00018-PS50222	0.000890988	3	0.00338601	0.999609
1	53	PS00107-PS00109	PS50002-PS50001	0.0266563	1	0.00112867	0.999739
1	55	PS00107-PS00109	PS50195-PS50035	0.00860642	1	0.00112867	0.99987
1	65	PS00107-PS00109	PS50057-PS00660-PS00661	3.21e-05	5	0.00564334	0.999479
1	68	PS00107-PS00109	PS00107-PS00018-PS00109	0.00286319	2	0.00225734	0.999739
1	72	PS00107-PS00109	PS50055-PS50056-PS00383	0.0830299	1	0.00112867	0.999479
1	73	PS00107-PS00109	PS50002-PS50330-PS50179	0.00860642	1	0.00112867	0.99987
1	75	PS00107-PS00109	PS50330-PS50179-PS50178	0.00860642	1	0.00112867	0.99987
1	80	PS00107-PS00109	PS00518-PS50030-PS50089	4.22e-05	3	0.00338601	0.99987
1	102	PS00107-PS00109	PS00018-PS50031-PS50222-PS50330	0.00860642	1	0.00112867	0.99987
1	113	PS00107-PS00109	PS00509-PS50018-PS50003-PS50002-PS50001-PS50004	0.00286319	2	0.00225734	0.999739
1	117	PS00107-PS00109	PS00018-PS50222-PS50008-PS50003-PS50002-PS50001-PS50007-PS50004	1.47e-07	6	0.00677201	0.999739
1	119	PS00107-PS00109	PS00741-PS50010-PS50081-PS00479-PS50003-PS50002-PS50001-PS50021	0.000270351	3	0.00338601	0.999739
2	10	PS00107-PS00109-PS50835	PS50001	0.00137214	8	0.00902934	0.997263
2	66	PS00107-PS00109-PS50835	PS00107-PS00109-PS50835	1.55e-11	15	0.01693	0.999022
3	10	PS00107-PS50057-PS00109	PS50001	0.223555	2	0.00225734	0.998175
3	70	PS00107-PS50057-PS00109	PS00107-PS50057-PS00109	4.24e-11	16	0.0180587	0.999348
3	100	PS00107-PS50057-PS00109	PS00107-PS50057-PS00109-PS00661	0.00286319	2	0.00225734	0.999739
4	1	PS00107-PS50001-PS00109	PS50835	0.0447123	3	0.00338601	0.998566
4	2	PS00107-PS50001-PS00109	PS50923	0.438014	1	0.00112867	0.998306
4	3	PS00107-PS50001-PS00109	PS50024	0.00213701	3	0.00338601	0.999479
4	8	PS00107-PS50001-PS00109	PS00107	0.0266563	1	0.00112867	0.999739
4	9	PS00107-PS50001-PS00109	PS50003	0.0533397	2	0.00225734	0.999088
4	10	PS00107-PS50001-PS00109	PS50001	0.0283265	4	0.00451467	0.998175
4	18	PS00107-PS50001-PS00109	PS00227	0.00860642	1	0.00112867	0.99987
4	34	PS00107-PS50001-PS00109	PS50002-PS51263	2.34e-05	4	0.00451467	0.999739
4	37	PS00107-PS50001-PS00109	PS01179-PS50001	1.09e-08	7	0.00790068	0.999739
4	38	PS00107-PS50001-PS00109	PS50002-PS51090	0.00738213	2	0.00225734	0.999609
4	40	PS00107-PS50001-PS00109	PS00107-PS00109	0.00286319	2	0.00225734	0.999739
4	41	PS00107-PS50001-PS00109	PS50003-PS50001	0.000270351	3	0.00338601	0.999739
4	57	PS00107-PS50001-PS00109	PS00220-PS00219	2.75e-06	4	0.00451467	0.99987
4	81	PS00107-PS50001-PS00109	PS00107-PS50001-PS00109	1.4e-11	10	0.0112867	0.999739
4	87	PS00107-PS50001-PS00109	PS50054-PS50056-PS00383	0.00860642	1	0.00112867	0.99987
4	91	PS00107-PS50001-PS00109	PS00107-PS50002-PS50001-PS00109	0.475074	1	0.00112867	0.998175
4	112	PS00107-PS50001-PS00109	PS00107-PS00109-PS51113-PS50003-PS50002-PS50001	0.0266563	1	0.00112867	0.999739
4	114	PS00107-PS50001-PS00109	PS00107-PS00108-PS50081-PS00479-PS51285-PS50004	0.00860642	1	0.00112867	0.99987
4	117	PS00107-PS50001-PS00109	PS00018-PS50222-PS50008-PS50003-PS50002-PS50001-PS50007-PS50004	2.34e-05	4	0.00451467	0.999739
6	1	PS00107-PS50002-PS50001	PS50835	2.05e-06	7	0.00790068	0.999283
7	9	PS00107-PS51004-PS00109	PS50003	7.91e-12	18	0.020316	0.999088
7	86	PS00107-PS51004-PS00109	PS00107-PS51004-PS00109	2.75e-06	4	0.00451467	0.99987
8	19	PS00107-PS50268-PS00109	PS51064	0.00297692	1	0.00112867	0.999935
8	31	PS00107-PS50268-PS00109	PS00107-PS01351	5.02e-05	4	0.00451467	0.999674
8	39	PS00107-PS50268-PS00109	PS01351-PS00108	3.35e-08	8	0.00902934	0.999479
8	67	PS00107-PS50268-PS00109	PS00107-PS01351-PS00108	0.000622183	2	0.00225734	0.99987
8	88	PS00107-PS50268-PS00109	PS00107-PS50268-PS00109	0	22	0.0248307	0.99987
8	100	PS00107-PS50268-PS00109	PS00107-PS50057-PS00109-PS00661	2.75e-06	4	0.00451467	0.99987
8	117	PS00107-PS50268-PS00109	PS00018-PS50222-PS50008-PS50003-PS50002-PS50001-PS50007-PS50004	0.000622183	2	0.00225734	0.99987
9	68	PS00107-PS00018-PS00109	PS00107-PS00018-PS00109	0	10	0.0112867	0.99987
10	1	PS00107-PS50002-PS50001-PS00109	PS50835	7.23e-06	20	0.0225734	0.992831
10	2	PS00107-PS50002-PS50001-PS00109	PS50923	0.0468603	12	0.013544	0.991528
10	4	PS00107-PS50002-PS50001-PS00109	PS51139	0.00101261	8	0.00902934	0.997393
10	5	PS00107-PS50002-PS50001-PS00109	PS01179	8.51e-05	5	0.00564334	0.999348
10	6	PS00107-PS50002-PS50001-PS00109	PS50878	0.115593	2	0.00225734	0.998697
10	7	PS00107-PS50002-PS50001-PS00109	PS50084	1.24e-10	18	0.020316	0.997393
10	8	PS00107-PS50002-PS50001-PS00109	PS00107	0.115593	2	0.00225734	0.998697
10	9	PS00107-PS50002-PS50001-PS00109	PS50003	0.0105724	9	0.010158	0.995438
10	10	PS00107-PS50002-PS50001-PS00109	PS50001	0.000168035	20	0.0225734	0.990876
10	11	PS00107-PS50002-PS50001-PS00109	PS50238	0.118123	1	0.00112867	0.999348
10	12	PS00107-PS50002-PS50001-PS00109	PS50132	0.00424176	3	0.00338601	0.999348
10	13	PS00107-PS50002-PS50001-PS00109	PS50006	0.0246268	2	0.00225734	0.999348
10	14	PS00107-PS50002-PS50001-PS00109	PS51257	0.00424176	3	0.00338601	0.999348
10	15	PS00107-PS50002-PS50001-PS00109	PS50176	6.39e-10	17	0.0191874	0.997393
10	16	PS00107-PS50002-PS50001-PS00109	PS01210	0.115593	2	0.00225734	0.998697
10	17	PS00107-PS50002-PS50001-PS00109	PS00172	0.00855309	4	0.00451467	0.998697
10	19	PS00107-PS50002-PS50001-PS00109	PS51064	0.118123	1	0.00112867	0.999348
10	20	PS00107-PS50002-PS50001-PS00109	PS51335	8.51e-05	5	0.00564334	0.999348
10	21	PS00107-PS50002-PS50001-PS00109	PS51089	0.00424176	3	0.00338601	0.999348
10	22	PS00107-PS50002-PS50001-PS00109	PS51055	6.47e-06	10	0.0112867	0.998045
10	23	PS00107-PS50002-PS50001-PS00109	PS00223	0.118123	1	0.00112867	0.999348
10	24	PS00107-PS50002-PS50001-PS00109	PS00154	0.118123	1	0.00112867	0.999348
10	25	PS00107-PS50002-PS50001-PS00109	PS50287	0.000634447	4	0.00451467	0.999348
10	27	PS00107-PS50002-PS50001-PS00109	PS50002	3.5e-08	11	0.0124154	0.998697
10	28	PS00107-PS50002-PS50001-PS00109	PS50919	0.118123	1	0.00112867	0.999348
10	30	PS00107-PS50002-PS50001-PS00109	PS51055-PS50835	1.11e-05	8	0.00902934	0.998697
10	31	PS00107-PS50002-PS50001-PS00109	PS00107-PS01351	0.545581	2	0.00225734	0.996741
10	32	PS00107-PS50002-PS50001-PS00109	PS00976-PS00975	0.0246268	2	0.00225734	0.999348
10	33	PS00107-PS50002-PS50001-PS00109	PS00664-PS00663	0.00855309	4	0.00451467	0.998697
10	35	PS00107-PS50002-PS50001-PS00109	PS50835-PS00290	0.115593	2	0.00225734	0.998697
10	36	PS00107-PS50002-PS50001-PS00109	PS50200-PS50001	0.0246268	2	0.00225734	0.999348
10	37	PS00107-PS50002-PS50001-PS00109	PS01179-PS50001	1.11e-05	8	0.00902934	0.998697
10	38	PS00107-PS50002-PS50001-PS00109	PS50002-PS51090	3.34e-05	9	0.010158	0.998045
10	40	PS00107-PS50002-PS50001-PS00109	PS00107-PS00109	1.73e-06	9	0.010158	0.998697
10	41	PS00107-PS50002-PS50001-PS00109	PS50003-PS50001	0.0340868	3	0.00338601	0.998697
10	42	PS00107-PS50002-PS50001-PS00109	PS50297-PS50088	0.0358171	4	0.00451467	0.998045
10	44	PS00107-PS50002-PS50001-PS00109	PS00237-PS50835	0.0246268	2	0.00225734	0.999348
10	45	PS00107-PS50002-PS50001-PS00109	PS00763-PS51355	0.118123	1	0.00112867	0.999348
10	46	PS00107-PS50002-PS50001-PS00109	PS50023-PS00478	0.00855309	4	0.00451467	0.998697
10	47	PS00107-PS50002-PS50001-PS00109	PS50268-PS00232	0.0246268	2	0.00225734	0.999348
10	48	PS00107-PS50002-PS50001-PS00109	PS01353-PS50853	0.00855309	4	0.00451467	0.998697
10	50	PS00107-PS50002-PS50001-PS00109	PS50003-PS00410	0.00855309	4	0.00451467	0.998697
10	51	PS00107-PS50002-PS50001-PS00109	PS50002-PS50238	0.118123	1	0.00112867	0.999348
10	52	PS00107-PS50002-PS50001-PS00109	PS00408-PS00407	0.0246268	2	0.00225734	0.999348
10	53	PS00107-PS50002-PS50001-PS00109	PS50002-PS50001	0.115593	2	0.00225734	0.998697
10	56	PS00107-PS50002-PS50001-PS00109	PS00892-PS51084	0.118123	1	0.00112867	0.999348
10	57	PS00107-PS50002-PS50001-PS00109	PS00220-PS00219	0.000634447	4	0.00451467	0.999348
10	58	PS00107-PS50002-PS50001-PS00109	PS00107-PS00108	0.115593	2	0.00225734	0.998697
10	59	PS00107-PS50002-PS50001-PS00109	PS50909-PS50179	0.118123	1	0.00112867	0.999348
10	60	PS00107-PS50002-PS50001-PS00109	PS00438-PS00437	0.0246268	2	0.00225734	0.999348
10	61	PS00107-PS50002-PS50001-PS00109	PS01355-PS50853	8.51e-05	5	0.00564334	0.999348
10	62	PS00107-PS50002-PS50001-PS00109	PS50001-PS50105	0.0246268	2	0.00225734	0.999348
10	64	PS00107-PS50002-PS50001-PS00109	PS51030-PS00031	0.0246268	2	0.00225734	0.999348
10	65	PS00107-PS50002-PS50001-PS00109	PS50057-PS00660-PS00661	0.663294	1	0.00112867	0.997393
10	69	PS00107-PS50002-PS50001-PS00109	PS50003-PS50200-PS50001	0.0029304	6	0.00677201	0.998045
10	71	PS00107-PS50002-PS50001-PS00109	PS50009-PS50212-PS00720	0.115593	2	0.00225734	0.998697
10	72	PS00107-PS50002-PS50001-PS00109	PS50055-PS50056-PS00383	0.206263	3	0.00338601	0.997393
10	74	PS00107-PS50002-PS50001-PS00109	PS00107-PS50002-PS00109	0.115593	2	0.00225734	0.998697
10	76	PS00107-PS50002-PS50001-PS00109	PS00243-PS01186-PS00022	0.0246268	2	0.00225734	0.999348
10	77	PS00107-PS50002-PS50001-PS00109	PS00763-PS51355-PS00460	0.118123	1	0.00112867	0.999348
10	78	PS00107-PS50002-PS50001-PS00109	PS50002-PS50001-PS50238	0.118123	1	0.00112867	0.999348
10	79	PS00107-PS50002-PS50001-PS00109	PS00018-PS50222-PS50002	0.118123	1	0.00112867	0.999348
10	80	PS00107-PS50002-PS50001-PS00109	PS00518-PS50030-PS50089	0.0246268	2	0.00225734	0.999348
10	81	PS00107-PS50002-PS50001-PS00109	PS00107-PS50001-PS00109	6.69e-05	7	0.00790068	0.998697
10	82	PS00107-PS50002-PS50001-PS00109	PS50108-PS51082-PS50229	0.118123	1	0.00112867	0.999348
10	83	PS00107-PS50002-PS50001-PS00109	PS00107-PS51257-PS00108	0.00424176	3	0.00338601	0.999348
10	84	PS00107-PS50002-PS50001-PS00109	PS01052-PS50021-PS51122	0.0340868	3	0.00338601	0.998697
10	85	PS00107-PS50002-PS50001-PS00109	PS50002-PS50001-PS00109	0.000634447	4	0.00451467	0.999348
10	89	PS00107-PS50002-PS50001-PS00109	PS00107-PS50108-PS00108	0.118123	1	0.00112867	0.999348
10	90	PS00107-PS50002-PS50001-PS00109	PS50003-PS50010-PS00741-PS50238	0.118123	1	0.00112867	0.999348
10	91	PS00107-PS50002-PS50001-PS00109	PS00107-PS50002-PS50001-PS00109	2.71e-09	30	0.03386	0.990876
10	93	PS00107-PS50002-PS50001-PS00109	PS50055-PS50001-PS50056-PS00383	0.0108524	5	0.00564334	0.998045
10	94	PS00107-PS50002-PS50001-PS00109	PS00107-PS50003-PS51285-PS00108	0.0029304	6	0.00677201	0.998045
10	95	PS00107-PS50002-PS50001-PS00109	PS00107-PS00240-PS00109-PS50835	0.905742	1	0.00112867	0.995438
10	99	PS00107-PS50002-PS50001-PS00109	PS00107-PS00239-PS00109-PS50853	0.00188273	5	0.00564334	0.998697
10	100	PS00107-PS50002-PS50001-PS00109	PS00107-PS50057-PS00109-PS00661	2.53e-07	10	0.0112867	0.998697
10	103	PS00107-PS50002-PS50001-PS00109	PS00107-PS50081-PS51285-PS00479-PS00108	6.39e-10	17	0.0191874	0.997393
10	104	PS00107-PS50002-PS50001-PS00109	PS00107-PS50003-PS50001-PS51113-PS00109	0.115593	2	0.00225734	0.998697
10	105	PS00107-PS50002-PS50001-PS00109	PS50055-PS50056-PS50853-PS00383-PS50835	0.115593	2	0.00225734	0.998697
10	106	PS00107-PS50002-PS50001-PS00109	PS00107-PS50898-PS50081-PS00479-PS00108	0.118123	1	0.00112867	0.999348
10	107	PS00107-PS50002-PS50001-PS00109	PS50003-PS50010-PS00741-PS50238-PS50004	0.118123	1	0.00112867	0.999348
10	108	PS00107-PS50002-PS50001-PS00109	PS00239-PS50022-PS01285-PS00109-PS01286	0.0246268	2	0.00225734	0.999348
10	109	PS00107-PS50002-PS50001-PS00109	PS00107-PS50003-PS50081-PS00479-PS00108	0.00424176	3	0.00338601	0.999348
10	111	PS00107-PS50002-PS50001-PS00109	PS50008-PS50003-PS50002-PS50001-PS50007-PS50004	3.43e-11	16	0.0180587	0.998697
10	112	PS00107-PS50002-PS50001-PS00109	PS00107-PS00109-PS51113-PS50003-PS50002-PS50001	0.115593	2	0.00225734	0.998697
10	113	PS00107-PS50002-PS50001-PS00109	PS00509-PS50018-PS50003-PS50002-PS50001-PS50004	0.115593	2	0.00225734	0.998697
10	117	PS00107-PS50002-PS50001-PS00109	PS00018-PS50222-PS50008-PS50003-PS50002-PS50001-PS50007-PS50004	4.63e-09	12	0.013544	0.998697
10	118	PS00107-PS50002-PS50001-PS00109	PS00010-PS50026-PS00022-PS51120-PS01209-PS50068-PS01186-PS01187	0.118123	1	0.00112867	0.999348
10	119	PS00107-PS50002-PS50001-PS00109	PS00741-PS50010-PS50081-PS00479-PS50003-PS50002-PS50001-PS50021	0.0340868	3	0.00338601	0.998697
11	15	PS00107-PS50133-PS50001-PS00109	PS50176	0.00213701	3	0.00338601	0.999479
11	38	PS00107-PS50133-PS50001-PS00109	PS50002-PS51090	0.00738213	2	0.00225734	0.999609
11	90	PS00107-PS50133-PS50001-PS00109	PS50003-PS50010-PS00741-PS50238	4.22e-05	3	0.00338601	0.99987
11	101	PS00107-PS50133-PS50001-PS00109	PS00107-PS50133-PS50001-PS00109	0.000270351	3	0.00338601	0.999739
11	107	PS00107-PS50133-PS50001-PS00109	PS50003-PS50010-PS00741-PS50238-PS50004	2.75e-06	4	0.00451467	0.99987
13	96	PS00107-PS50057-PS00639-PS00109	PS00107-PS50001-PS50057-PS00109	0.000622183	2	0.00225734	0.99987
13	97	PS00107-PS50057-PS00639-PS00109	PS00107-PS50057-PS00639-PS00109	8.82e-06	3	0.00338601	0.999935
14	10	PS00107-PS00240-PS00109-PS50835	PS50001	0.974392	1	0.00112867	0.993613
14	37	PS00107-PS00240-PS00109-PS50835	PS01179-PS50001	0.0118628	3	0.00338601	0.999088
14	85	PS00107-PS00240-PS00109-PS50835	PS50002-PS50001-PS00109	0.0669405	1	0.00112867	0.999544
14	91	PS00107-PS00240-PS00109-PS50835	PS00107-PS50002-PS50001-PS00109	0.915744	2	0.00225734	0.993613
14	93	PS00107-PS00240-PS00109-PS50835	PS50055-PS50001-PS50056-PS00383	0.339752	1	0.00112867	0.998631
14	95	PS00107-PS00240-PS00109-PS50835	PS00107-PS00240-PS00109-PS50835	3.2e-11	32	0.0361174	0.996807
16	1	PS00107-PS50001-PS50057-PS00109	PS50835	0.359936	1	0.00112867	0.998566
16	4	PS00107-PS50001-PS50057-PS00109	PS51139	0.000275081	4	0.00451467	0.999479
16	10	PS00107-PS50001-PS50057-PS00109	PS50001	3.49e-10	15	0.01693	0.998175
16	40	PS00107-PS50001-PS50057-PS00109	PS00107-PS00109	0.0266563	1	0.00112867	0.999739
16	49	PS00107-PS50001-PS50057-PS00109	PS50003-PS51064	2.34e-05	4	0.00451467	0.999739
16	54	PS00107-PS50001-PS50057-PS00109	PS50262-PS00237	0.00738213	2	0.00225734	0.999609
16	61	PS00107-PS50001-PS50057-PS00109	PS01355-PS50853	0.00860642	1	0.00112867	0.99987
16	63	PS00107-PS50001-PS50057-PS00109	PS01352-PS50853	1.62e-11	8	0.00902934	0.99987
16	70	PS00107-PS50001-PS50057-PS00109	PS00107-PS50057-PS00109	0.0246268	2	0.00225734	0.999348
16	96	PS00107-PS50001-PS50057-PS00109	PS00107-PS50001-PS50057-PS00109	1.09e-08	7	0.00790068	0.999739
16	106	PS00107-PS50001-PS50057-PS00109	PS00107-PS50898-PS50081-PS00479-PS00108	0.000622183	2	0.00225734	0.99987
17	9	PS00107-PS00239-PS00109-PS50853	PS50003	1.51e-11	16	0.0180587	0.999088
17	10	PS00107-PS00239-PS00109-PS50853	PS50001	0.00207639	6	0.00677201	0.998175
17	19	PS00107-PS00239-PS00109-PS50853	PS51064	0.000622183	2	0.00225734	0.99987
17	29	PS00107-PS00239-PS00109-PS50853	PS00214	0.00860642	1	0.00112867	0.99987
17	37	PS00107-PS00239-PS00109-PS50853	PS01179-PS50001	0.00286319	2	0.00225734	0.999739
17	43	PS00107-PS00239-PS00109-PS50853	PS00018-PS50222	9.6e-05	4	0.00451467	0.999609
17	49	PS00107-PS00239-PS00109-PS50853	PS50003-PS51064	0.000270351	3	0.00338601	0.999739
17	53	PS00107-PS00239-PS00109-PS50853	PS50002-PS50001	0.0266563	1	0.00112867	0.999739
17	54	PS00107-PS00239-PS00109-PS50853	PS50262-PS00237	9.6e-05	4	0.00451467	0.999609
17	72	PS00107-PS00239-PS00109-PS50853	PS50055-PS50056-PS00383	0.00213701	3	0.00338601	0.999479
17	78	PS00107-PS00239-PS00109-PS50853	PS50002-PS50001-PS50238	4.22e-05	3	0.00338601	0.99987
17	80	PS00107-PS00239-PS00109-PS50853	PS00518-PS50030-PS50089	0.00860642	1	0.00112867	0.99987
17	93	PS00107-PS00239-PS00109-PS50853	PS50055-PS50001-PS50056-PS00383	0.00738213	2	0.00225734	0.999609
17	99	PS00107-PS00239-PS00109-PS50853	PS00107-PS00239-PS00109-PS50853	1.09e-08	7	0.00790068	0.999739
17	100	PS00107-PS00239-PS00109-PS50853	PS00107-PS50057-PS00109-PS00661	2.34e-05	4	0.00451467	0.999739
18	92	PS00107-PS00239-PS00109-PS50060	PS00107-PS00239-PS00109-PS50060	8.82e-06	3	0.00338601	0.999935
19	98	PS00107-PS50853-PS00109-PS50835	PS00107-PS50853-PS00109-PS50835	8.82e-06	3	0.00338601	0.999935
22	1	PS00107-PS00109-PS51113-PS50003-PS50002-PS50001	PS50835	0.140479	2	0.00225734	0.998566
22	4	PS00107-PS00109-PS51113-PS50003-PS50002-PS50001	PS51139	2.15e-11	12	0.013544	0.999479
22	10	PS00107-PS00109-PS51113-PS50003-PS50002-PS50001	PS50001	0.475074	1	0.00112867	0.998175
22	41	PS00107-PS00109-PS51113-PS50003-PS50002-PS50001	PS50003-PS50001	0.0266563	1	0.00112867	0.999739
22	82	PS00107-PS00109-PS51113-PS50003-PS50002-PS50001	PS50108-PS51082-PS50229	0.00860642	1	0.00112867	0.99987
22	104	PS00107-PS00109-PS51113-PS50003-PS50002-PS50001	PS00107-PS50003-PS50001-PS51113-PS00109	7.77e-10	8	0.00902934	0.999739
22	111	PS00107-PS00109-PS51113-PS50003-PS50002-PS50001	PS50008-PS50003-PS50002-PS50001-PS50007-PS50004	2.34e-05	4	0.00451467	0.999739
22	112	PS00107-PS00109-PS51113-PS50003-PS50002-PS50001	PS00107-PS00109-PS51113-PS50003-PS50002-PS50001	0.00286319	2	0.00225734	0.999739
23	110	PS00107-PS50105-PS00109-PS50853-PS00790-PS00791	PS00107-PS50105-PS00109-PS50853-PS00790-PS00791	0.000270351	3	0.00338601	0.999739
24	26	PS00107-PS50105-PS00109-PS50853-PS00790-PS00791-PS01186	PS00964	0.000517321	3	0.00338601	0.999674
24	115	PS00107-PS50105-PS00109-PS50853-PS00790-PS00791-PS01186	PS00107-PS50105-PS00109-PS50853-PS00790-PS00791-PS01186	1.23e-05	7	0.00790068	0.999022
25	116	PS00107-PS50026-PS00022-PS00109-PS50853-PS01186-PS50835	PS00107-PS50026-PS00022-PS00109-PS50853-PS01186-PS50835	0.000162164	2	0.00225734	0.999935
ST
DSIK	DSIS	Kinase domain string ID	Substrate domain string ID	pV	PPI	Se	Sp
1	114	PS00107	PS50297-PS50088	0.31454	2	0.000683761	0.999327
1	123	PS00107	PS00227-PS00228	0.00249439	2	0.000683761	0.999916
1	221	PS00107	PS00107-PS50002-PS00108	0.0271471	1	0.00034188	0.999916
1	224	PS00107	PS00107-PS50108-PS00108	0.0149004	2	0.000683761	0.999832
2	4	PS50109	PS50109	5.41e-06	3	0.00102564	0.999972
2	194	PS50109	PS00107-PS51285-PS00108	0.094558	2	0.000683761	0.999636
2	217	PS50109	PS00243-PS01186-PS00022	0.0038717	1	0.00034188	0.999972
2	256	PS50109	PS00107-PS50003-PS51285-PS00108	3.02e-08	8	0.00273504	0.999804
3	108	PS00108	PS00107-PS00108	0.913368	1	0.00034188	0.998599
5	207	PS50102	PS00084-PS00085-PS51125	1.73e-07	4	0.00136752	0.999972
6	64	PS51158	PS00301	1.62e-07	3	0.00102564	0.999993
7	1	PS00107-PS00108	PS51186	0.0219215	6	0.00205128	0.999075
7	2	PS00107-PS00108	PS01259	0.00219041	8	0.00273504	0.999075
7	5	PS00107-PS00108	PS50102	0.853862	8	0.00273504	0.995838
7	6	PS00107-PS00108	PS00226	0.174873	21	0.00717949	0.993989
7	7	PS00107-PS00108	PS50206	6.39e-07	25	0.00854701	0.997226
7	8	PS00107-PS00108	PS50888	0.0366096	41	0.0140171	0.989365
7	9	PS00107-PS00108	PS01210	0.156641	2	0.000683761	0.999538
7	10	PS00107-PS00108	PS50172	0.100097	8	0.00273504	0.99815
7	11	PS00107-PS00108	PS00175	0.390431	1	0.00034188	0.999538
7	12	PS00107-PS00108	PS00229	2.4e-10	131	0.0447863	0.995838
7	13	PS00107-PS00108	PS00298	0.139692	4	0.00136752	0.999075
7	14	PS00107-PS00108	PS51263	0.902951	3	0.00102564	0.997688
7	16	PS00107-PS00108	PS00012	2.35e-08	25	0.00854701	0.997688
7	17	PS00107-PS00108	PS50132	0.903824	2	0.000683761	0.99815
7	18	PS00107-PS00108	PS00221	0.000600738	9	0.00307692	0.999075
7	19	PS00107-PS00108	PS50006	0.382278	4	0.00136752	0.998613
7	20	PS00107-PS00108	PS00335	0.626209	4	0.00136752	0.99815
7	21	PS00107-PS00108	PS00354	3.65e-10	60	0.0205128	0.995838
7	23	PS00107-PS00108	PS00295	0.767424	2	0.000683761	0.998613
7	24	PS00107-PS00108	PS50106	0.0508639	9	0.00307692	0.99815
7	25	PS00107-PS00108	PS50143	0.575754	3	0.00102564	0.998613
7	26	PS00107-PS00108	PS50835	0.959588	3	0.00102564	0.997226
7	27	PS00107-PS00108	PS00236	0.970338	1	0.00034188	0.99815
7	29	PS00107-PS00108	PS50217	0.300717	6	0.00205128	0.99815
7	30	PS00107-PS00108	PS50309	3.54e-10	36	0.0123077	0.99815
7	31	PS00107-PS00108	PS50033	0.454935	5	0.0017094	0.99815
7	32	PS00107-PS00108	PS50001	0.970338	1	0.00034188	0.99815
7	36	PS00107-PS00108	PS50198	0.156641	2	0.000683761	0.999538
7	37	PS00107-PS00108	PS50084	0.390431	1	0.00034188	0.999538
7	39	PS00107-PS00108	PS50126	0.390431	1	0.00034188	0.999538
7	41	PS00107-PS00108	PS00177	2.66e-06	9	0.00307692	0.999538
7	42	PS00107-PS00108	PS50024	0.626209	4	0.00136752	0.99815
7	43	PS00107-PS00108	PS01179	0.156641	2	0.000683761	0.999538
7	44	PS00107-PS00108	PS51038	0.0502507	3	0.00102564	0.999538
7	47	PS00107-PS00108	PS00593	0.390431	1	0.00034188	0.999538
7	49	PS00107-PS00108	PS00388	0.390431	1	0.00034188	0.999538
7	55	PS00107-PS00108	PS00434	0.156641	2	0.000683761	0.999538
7	57	PS00107-PS00108	PS00107	0.287625	3	0.00102564	0.999075
7	60	PS00107-PS00108	PS00108	0.42335	8	0.00273504	0.997226
7	61	PS00107-PS00108	PS50021	0.00307225	5	0.0017094	0.999538
7	63	PS00107-PS00108	PS01206	0.963436	2	0.000683761	0.997688
7	65	PS00107-PS00108	PS01036	0.156641	2	0.000683761	0.999538
7	66	PS00107-PS00108	PS51304	0.0134179	4	0.00136752	0.999538
7	67	PS00107-PS00108	PS50287	0.0502507	3	0.00102564	0.999538
7	68	PS00107-PS00108	PS00348	1.75e-09	17	0.00581197	0.999075
7	69	PS00107-PS00108	PS50176	0.00349105	10	0.0034188	0.998613
7	70	PS00107-PS00108	PS00292	0.454935	5	0.0017094	0.99815
7	72	PS00107-PS00108	PS50919	0.287625	3	0.00102564	0.999075
7	75	PS00107-PS00108	PS00603	0.390431	1	0.00034188	0.999538
7	76	PS00107-PS00108	PS51257	0.74925	1	0.00034188	0.999075
7	77	PS00107-PS00108	PS51366	0.390431	1	0.00034188	0.999538
7	80	PS00107-PS00108	PS00368	0.390431	1	0.00034188	0.999538
7	81	PS00107-PS00108	PS50118	0.0104431	11	0.00376068	0.99815
7	82	PS00107-PS00108	PS01031	0.287625	3	0.00102564	0.999075
7	83	PS00107-PS00108	PS51158	0.0134179	4	0.00136752	0.999538
7	84	PS00107-PS00108	PS01290	0.0134179	4	0.00136752	0.999538
7	88	PS00107-PS00108	PS00884	0.156641	2	0.000683761	0.999538
7	90	PS00107-PS00108	PS01101	0.390431	1	0.00034188	0.999538
7	93	PS00107-PS00108	PS50127	0.156641	2	0.000683761	0.999538
7	95	PS00107-PS00108	PS50850	0.156641	2	0.000683761	0.999538
7	97	PS00107-PS00108	PS00813	0.390431	1	0.00034188	0.999538
7	103	PS00107-PS00108	PS50209	0.390431	1	0.00034188	0.999538
7	105	PS00107-PS00108	PS51030-PS00031	1	8	0.00273504	0.985666
7	107	PS00107-PS00108	PS00350-PS50066	0.382278	4	0.00136752	0.998613
7	108	PS00107-PS00108	PS00107-PS00108	0.402263	69	0.0235897	0.97688
7	109	PS00107-PS00108	PS00028-PS50157	0.957034	5	0.0017094	0.996301
7	110	PS00107-PS00108	PS00847-PS50051	2.14e-10	22	0.00752137	0.999075
7	113	PS00107-PS00108	PS00536-PS00865	0.139692	4	0.00136752	0.999075
7	114	PS00107-PS00108	PS50297-PS50088	0.999226	8	0.00273504	0.992602
7	115	PS00107-PS00108	PS51075-PS51076	0.0390746	13	0.00444444	0.997226
7	116	PS00107-PS00108	PS00224-PS00581	0.00219041	8	0.00273504	0.999075
7	118	PS00107-PS00108	PS50888-PS50112	0.957034	5	0.0017094	0.996301
7	119	PS00107-PS00108	PS00107-PS01351	0.602609	8	0.00273504	0.996763
7	120	PS00107-PS00108	PS50090-PS51294	0.000586011	14	0.00478633	0.99815
7	121	PS00107-PS00108	PS50003-PS00410	0.139692	4	0.00136752	0.999075
7	122	PS00107-PS00108	PS50132-PS50841	0.505926	2	0.000683761	0.999075
7	125	PS00107-PS00108	PS00563-PS01041	0.00162853	13	0.00444444	0.99815
7	126	PS00107-PS00108	PS00018-PS50222	0.78526	3	0.00102564	0.99815
7	127	PS00107-PS00108	PS00411-PS50067	0.454935	5	0.0017094	0.99815
7	128	PS00107-PS00108	PS00415-PS00416	0.0239064	10	0.0034188	0.99815
7	129	PS00107-PS00108	PS51152-PS00686	0.139692	4	0.00136752	0.999075
7	130	PS00107-PS00108	PS50168-PS50017	0.390431	1	0.00034188	0.999538
7	132	PS00107-PS00108	PS50039-PS00658	0.910499	1	0.00034188	0.998613
7	133	PS00107-PS00108	PS00036-PS50217	0.903824	2	0.000683761	0.99815
7	135	PS00107-PS00108	PS50942-PS50330	0.390431	1	0.00034188	0.999538
7	136	PS00107-PS00108	PS00824-PS00825	0.0239064	10	0.0034188	0.99815
7	138	PS00107-PS00108	PS50824-PS50834	0.390431	1	0.00034188	0.999538
7	139	PS00107-PS00108	PS00027-PS50071	0.0239064	10	0.0034188	0.99815
7	140	PS00107-PS00108	PS00518-PS50089	0.505926	2	0.000683761	0.999075
7	141	PS00107-PS00108	PS01351-PS00108	0.242175	17	0.00581197	0.994914
7	145	PS00107-PS00108	PS50002-PS51021	7.72e-06	12	0.00410256	0.999075
7	147	PS00107-PS00108	PS50172-PS50969	0.00219041	8	0.00273504	0.999075
7	149	PS00107-PS00108	PS00183-PS50127	0.118707	6	0.00205128	0.998613
7	153	PS00107-PS00108	PS51054-PS50888	0.74925	1	0.00034188	0.999075
7	154	PS00107-PS00108	PS50254-PS01204	0.156641	2	0.000683761	0.999538
7	155	PS00107-PS00108	PS50268-PS00232	0.000151586	10	0.0034188	0.999075
7	156	PS00107-PS00108	PS00842-PS00841	0.390431	1	0.00034188	0.999538
7	168	PS00107-PS00108	PS50853-PS50835	0.505926	2	0.000683761	0.999075
7	169	PS00107-PS00108	PS00251-PS50049	0.390431	1	0.00034188	0.999538
7	170	PS00107-PS00108	PS50053-PS00108	0.000616878	6	0.00205128	0.999538
7	171	PS00107-PS00108	PS00319-PS00320	0.390431	1	0.00034188	0.999538
7	176	PS00107-PS00108	PS00765-PS00174	0.390431	1	0.00034188	0.999538
7	177	PS00107-PS00108	PS50003-PS51064	0.390431	1	0.00034188	0.999538
7	178	PS00107-PS00108	PS50877-PS50085	0.390431	1	0.00034188	0.999538
7	181	PS00107-PS00108	PS50002-PS51090	0.156641	2	0.000683761	0.999538
7	183	PS00107-PS00108	PS00417-PS50892	0.390431	1	0.00034188	0.999538
7	188	PS00107-PS00108	PS00914-PS50192	0.156641	2	0.000683761	0.999538
7	189	PS00107-PS00108	PS51073-PS50800	0.000616878	6	0.00205128	0.999538
7	191	PS00107-PS00108	PS50209-PS50207	0.156641	2	0.000683761	0.999538
7	194	PS00107-PS00108	PS00107-PS51285-PS00108	0.999874	4	0.00136752	0.993989
7	196	PS00107-PS00108	PS50061-PS00345-PS00346	0.018087	16	0.00547009	0.996763
7	197	PS00107-PS00108	PS50055-PS50056-PS00383	0.00388821	22	0.00752137	0.995838
7	201	PS00107-PS00108	PS00019-PS50021-PS00020	0.725745	7	0.00239316	0.996763
7	202	PS00107-PS00108	PS00518-PS50089-PS50172	0.864148	9	0.00307692	0.995376
7	203	PS00107-PS00108	PS50057-PS00660-PS00661	0.999136	1	0.00034188	0.996763
7	204	PS00107-PS00108	PS00399-PS01216-PS01217	0.139692	4	0.00136752	0.999075
7	205	PS00107-PS00108	PS00027-PS00032-PS50071	0.156641	2	0.000683761	0.999538
7	206	PS00107-PS00108	PS00657-PS50039-PS00658	0.118707	6	0.00205128	0.998613
7	209	PS00107-PS00108	PS50042-PS00888-PS00889	0.118707	6	0.00205128	0.998613
7	212	PS00107-PS00108	PS00727-PS00726-PS00728	0.575754	3	0.00102564	0.998613
7	213	PS00107-PS00108	PS50096-PS00413-PS00412	0.156641	2	0.000683761	0.999538
7	214	PS00107-PS00108	PS51216-PS50023-PS00478	0.390431	1	0.00034188	0.999538
7	215	PS00107-PS00108	PS01358-PS50089-PS50199	0.505926	2	0.000683761	0.999075
7	216	PS00107-PS00108	PS50160-PS00333-PS00697	0.390431	1	0.00034188	0.999538
7	218	PS00107-PS00108	PS00107-PS01351-PS00108	0.382278	4	0.00136752	0.998613
7	220	PS00107-PS00108	PS00027-PS51042-PS50071	0.156641	2	0.000683761	0.999538
7	222	PS00107-PS00108	PS00036-PS50953-PS50217	0.00162853	13	0.00444444	0.99815
7	223	PS00107-PS00108	PS00107-PS50030-PS00108	0.390431	1	0.00034188	0.999538
7	224	PS00107-PS00108	PS00107-PS50108-PS00108	0.903824	2	0.000683761	0.99815
7	227	PS00107-PS00108	PS50010-PS00741-PS50172	0.390431	1	0.00034188	0.999538
7	229	PS00107-PS00108	PS00107-PS51256-PS00108	0.156641	2	0.000683761	0.999538
7	230	PS00107-PS00108	PS00678-PS50294-PS50082	0.0843722	10	0.0034188	0.997688
7	237	PS00107-PS00108	PS50059-PS50005-PS50293	0.505926	2	0.000683761	0.999075
7	238	PS00107-PS00108	PS00024-PS00524-PS50958	0.156641	2	0.000683761	0.999538
7	240	PS00107-PS00108	PS50012-PS00626-PS00625	0.390431	1	0.00034188	0.999538
7	241	PS00107-PS00108	PS50902-PS60001-PS50106	0.156641	2	0.000683761	0.999538
7	243	PS00107-PS00108	PS00863-PS00864-PS51257	0.156641	2	0.000683761	0.999538
7	245	PS00107-PS00108	PS50108-PS51082-PS50229	0.0134179	4	0.00136752	0.999538
7	249	PS00107-PS00108	PS50030-PS51285-PS00108	0.156641	2	0.000683761	0.999538
7	250	PS00107-PS00108	PS50803-PS00027-PS50071	0.390431	1	0.00034188	0.999538
7	253	PS00107-PS00108	PS51181-PS50056-PS51182-PS00383	0.00307225	5	0.0017094	0.999538
7	258	PS00107-PS00108	PS50068-PS01209-PS01186-PS51120	0.0502507	3	0.00102564	0.999538
7	261	PS00107-PS00108	PS00107-PS50002-PS50001-PS00109	0.904803	4	0.00136752	0.997226
7	263	PS00107-PS00108	PS50055-PS50056-PS00383-PS50853	1.79e-05	8	0.00273504	0.999538
7	264	PS00107-PS00108	PS50297-PS50088-PS50254-PS01204	0.000151586	10	0.0034188	0.999075
7	265	PS00107-PS00108	PS00107-PS50032-PS50030-PS00108	0.0502507	3	0.00102564	0.999538
7	266	PS00107-PS00108	PS00136-PS00387-PS51210-PS50004	0.390431	1	0.00034188	0.999538
7	267	PS00107-PS00108	PS00107-PS00878-PS51285-PS00108	0.000151586	10	0.0034188	0.999075
7	269	PS00107-PS00108	PS00079-PS01286-PS01285-PS50022	0.390431	1	0.00034188	0.999538
7	270	PS00107-PS00108	PS01122-PS50208-PS01121-PS50207	0.390431	1	0.00034188	0.999538
7	272	PS00107-PS00108	PS51162-PS00222-PS51323-PS00484	0.139692	4	0.00136752	0.999075
7	275	PS00107-PS00108	PS50279-PS00319-PS00280-PS00320	0.225315	5	0.0017094	0.998613
7	276	PS00107-PS00108	PS50002-PS51216-PS50023-PS00478	0.390431	1	0.00034188	0.999538
7	282	PS00107-PS00108	PS00019-PS50003-PS00020-PS50021	0.156641	2	0.000683761	0.999538
7	284	PS00107-PS00108	PS01080-PS50062-PS01258-PS01259	0.0134179	4	0.00136752	0.999538
7	295	PS00107-PS00108	PS01122-PS50208-PS50209-PS01121-PS50207	0.156641	2	0.000683761	0.999538
7	302	PS00107-PS00108	PS00633-PS50952-PS00211-PS01357-PS50014-PS50135-PS50134	0.390431	1	0.00034188	0.999538
7	303	PS00107-PS00108	PS50980-PS50968-PS50979-PS50975-PS50989-PS00866-PS00867	0.390431	1	0.00034188	0.999538
7	304	PS00107-PS00108	PS00010-PS00135-PS50923-PS01180-PS50240-PS01186-PS01187	0.390431	1	0.00034188	0.999538
7	307	PS00107-PS00108	PS00010-PS50026-PS00022-PS50258-PS50297-PS50088-PS01186-PS01187	0.0134179	4	0.00136752	0.999538
7	308	PS00107-PS00108	PS50980-PS50989-PS50968-PS50979-PS50975-PS00188-PS00866-PS00867	0.100097	8	0.00273504	0.99815
9	22	PS01351-PS00108	PS50254	2.34e-08	8	0.00273504	0.999811
9	83	PS01351-PS00108	PS51158	0.00235441	1	0.00034188	0.999979
9	133	PS01351-PS00108	PS00036-PS50217	0.0271471	1	0.00034188	0.999916
9	159	PS01351-PS00108	PS00322-PS00959	0.00235441	1	0.00034188	0.999979
9	196	PS01351-PS00108	PS50061-PS00345-PS00346	0.00125047	3	0.00102564	0.999853
9	262	PS01351-PS00108	PS00036-PS00028-PS50157-PS50217	7.85e-05	2	0.000683761	0.999979
10	111	PS00107-PS50951	PS00107-PS50951	5.39e-09	5	0.0017094	0.999972
12	5	PS00107-PS01351	PS50102	0.00762974	3	0.00102564	0.999748
12	6	PS00107-PS01351	PS00226	0.288107	1	0.00034188	0.999636
12	7	PS00107-PS01351	PS50206	0.0892421	1	0.00034188	0.999832
12	8	PS00107-PS01351	PS50888	0.000193574	8	0.00273504	0.999355
12	12	PS00107-PS01351	PS00229	0	20	0.00683761	0.999748
12	22	PS00107-PS01351	PS50254	0.0405285	2	0.000683761	0.999748
12	29	PS00107-PS01351	PS50217	0.000494072	3	0.00102564	0.999888
12	32	PS00107-PS01351	PS50001	0.044903	1	0.00034188	0.999888
12	60	PS00107-PS01351	PS00108	0.0149004	2	0.000683761	0.999832
12	68	PS00107-PS01351	PS00348	0.0132126	1	0.00034188	0.999944
12	83	PS00107-PS01351	PS51158	1.73e-07	4	0.00136752	0.999972
12	105	PS00107-PS01351	PS51030-PS00031	0.00514541	7	0.00239316	0.999131
12	107	PS00107-PS01351	PS00350-PS50066	3.44e-08	6	0.00205128	0.999916
12	108	PS00107-PS01351	PS00107-PS00108	0.00127696	11	0.00376068	0.998599
12	115	PS00107-PS01351	PS51075-PS51076	0.0149004	2	0.000683761	0.999832
12	118	PS00107-PS01351	PS50888-PS50112	8.18e-08	8	0.00273504	0.999776
12	119	PS00107-PS01351	PS00107-PS01351	0.00331255	3	0.00102564	0.999804
12	133	PS00107-PS01351	PS00036-PS50217	0.000494072	3	0.00102564	0.999888
12	139	PS00107-PS01351	PS00027-PS50071	3.92e-05	4	0.00136752	0.999888
12	190	PS00107-PS01351	PS50003-PS50106	0.0001546	2	0.000683761	0.999972
12	196	PS00107-PS01351	PS50061-PS00345-PS00346	0.00331255	3	0.00102564	0.999804
12	197	PS00107-PS01351	PS50055-PS50056-PS00383	0.00119342	4	0.00136752	0.999748
12	211	PS00107-PS01351	PS00028-PS50157-PS50178	0.000873268	2	0.000683761	0.999944
12	262	PS00107-PS01351	PS00036-PS00028-PS50157-PS50217	5.41e-06	3	0.00102564	0.999972
12	266	PS00107-PS01351	PS00136-PS00387-PS51210-PS50004	0.0038717	1	0.00034188	0.999972
12	267	PS00107-PS01351	PS00107-PS00878-PS51285-PS00108	1.1e-10	10	0.0034188	0.999944
12	288	PS00107-PS01351	PS00107-PS00142-PS00878-PS51285-PS00108	4.78e-05	3	0.00102564	0.999944
13	108	PS50012-PS00108	PS00107-PS00108	0.0866995	2	0.000683761	0.99965
15	114	PS50053-PS00108	PS50297-PS50088	3.92e-05	4	0.00136752	0.999888
15	118	PS50053-PS00108	PS50888-PS50112	0.000873268	2	0.000683761	0.999944
15	170	PS50053-PS00108	PS50053-PS00108	1.43e-10	14	0.00478633	0.999993
15	177	PS50053-PS00108	PS50003-PS51064	9.09e-11	10	0.0034188	0.999993
15	264	PS50053-PS00108	PS50297-PS50088-PS50254-PS01204	3.19e-05	2	0.000683761	0.999986
17	114	PS50297-PS50088	PS50297-PS50088	3.92e-05	4	0.00136752	0.999888
17	256	PS50297-PS50088	PS00107-PS50003-PS51285-PS00108	3.09e-05	3	0.00102564	0.999951
18	14	PS00107-PS00109	PS51263	0.00573025	1	0.00034188	0.999965
18	167	PS00107-PS00109	PS00107-PS00109	0.000403106	1	0.00034188	0.999993
19	1	PS00107-PS51285-PS00108	PS51186	0.007142	2	0.000683761	0.999874
19	3	PS00107-PS51285-PS00108	PS00242	0.0162974	1	0.00034188	0.999937
19	5	PS00107-PS51285-PS00108	PS50102	0.00783665	5	0.0017094	0.999433
19	6	PS00107-PS51285-PS00108	PS00226	0.00369862	7	0.00239316	0.99918
19	8	PS00107-PS51285-PS00108	PS50888	0.610171	3	0.00102564	0.99855
19	11	PS00107-PS51285-PS00108	PS00175	0.0162974	1	0.00034188	0.999937
19	12	PS00107-PS51285-PS00108	PS00229	5.59e-11	37	0.0126496	0.999433
19	14	PS00107-PS51285-PS00108	PS51263	0.00298101	4	0.00136752	0.999685
19	15	PS00107-PS51285-PS00108	PS50002	1.95e-10	32	0.0109402	0.999496
19	17	PS00107-PS51285-PS00108	PS50132	0.0405285	2	0.000683761	0.999748
19	19	PS00107-PS51285-PS00108	PS50006	0.0200329	2	0.000683761	0.999811
19	24	PS00107-PS51285-PS00108	PS50106	0.0405285	2	0.000683761	0.999748
19	27	PS00107-PS51285-PS00108	PS00236	0.169924	1	0.00034188	0.999748
19	34	PS00107-PS51285-PS00108	PS00569	1.71e-10	38	0.0129915	0.999559
19	35	PS00107-PS51285-PS00108	PS00355	4.91e-06	5	0.0017094	0.999874
19	46	PS00107-PS51285-PS00108	PS50229	7.06e-05	3	0.00102564	0.999937
19	50	PS00107-PS51285-PS00108	PS00211	0.007142	2	0.000683761	0.999874
19	54	PS00107-PS51285-PS00108	PS50837	0.00118281	2	0.000683761	0.999937
19	56	PS00107-PS51285-PS00108	PS00367	0.00293129	3	0.00102564	0.999811
19	58	PS00107-PS51285-PS00108	PS50042	0.0162974	1	0.00034188	0.999937
19	62	PS00107-PS51285-PS00108	PS00126	0.00617894	4	0.00136752	0.999622
19	63	PS00107-PS51285-PS00108	PS01206	0.0683593	2	0.000683761	0.999685
19	69	PS00107-PS51285-PS00108	PS50176	0.108176	1	0.00034188	0.999811
19	70	PS00107-PS51285-PS00108	PS00292	0.00762974	3	0.00102564	0.999748
19	71	PS00107-PS51285-PS00108	PS00154	0.108176	1	0.00034188	0.999811
19	72	PS00107-PS51285-PS00108	PS50919	0.007142	2	0.000683761	0.999874
19	73	PS00107-PS51285-PS00108	PS50192	0.0405285	2	0.000683761	0.999748
19	83	PS00107-PS51285-PS00108	PS51158	7.06e-05	3	0.00102564	0.999937
19	96	PS00107-PS51285-PS00108	PS01346	0.0162974	1	0.00034188	0.999937
19	100	PS00107-PS51285-PS00108	PS50896	6.44e-05	4	0.00136752	0.999874
19	101	PS00107-PS51285-PS00108	PS51089	0.0162974	1	0.00034188	0.999937
19	102	PS00107-PS51285-PS00108	PS00142	0.0162974	1	0.00034188	0.999937
19	108	PS00107-PS51285-PS00108	PS00107-PS00108	0.00155063	19	0.00649573	0.996847
19	109	PS00107-PS51285-PS00108	PS00028-PS50157	5.4e-06	9	0.00307692	0.999496
19	124	PS00107-PS51285-PS00108	PS00796-PS00797	0.0683593	2	0.000683761	0.999685
19	125	PS00107-PS51285-PS00108	PS00563-PS01041	1.97e-07	8	0.00273504	0.999748
19	128	PS00107-PS51285-PS00108	PS00415-PS00416	0.00119342	4	0.00136752	0.999748
19	131	PS00107-PS51285-PS00108	PS50262-PS00237	0.0276421	3	0.00102564	0.999622
19	132	PS00107-PS51285-PS00108	PS50039-PS00658	3.53e-06	6	0.00205128	0.999811
19	133	PS00107-PS51285-PS00108	PS00036-PS50217	0.169924	1	0.00034188	0.999748
19	144	PS00107-PS51285-PS00108	PS00408-PS00407	0.000160576	5	0.0017094	0.999748
19	150	PS00107-PS51285-PS00108	PS50009-PS00720	0.0162974	1	0.00034188	0.999937
19	154	PS00107-PS51285-PS00108	PS50254-PS01204	0.0162974	1	0.00034188	0.999937
19	157	PS00107-PS51285-PS00108	PS00107-PS00221	0.00118281	2	0.000683761	0.999937
19	160	PS00107-PS51285-PS00108	PS50929-PS00211	1.71e-07	5	0.0017094	0.999937
19	165	PS00107-PS51285-PS00108	PS01173-PS01174	3.66e-06	4	0.00136752	0.999937
19	174	PS00107-PS51285-PS00108	PS50069-PS01256	0.0162974	1	0.00034188	0.999937
19	175	PS00107-PS51285-PS00108	PS50076-PS00636	0.0162974	1	0.00034188	0.999937
19	178	PS00107-PS51285-PS00108	PS50877-PS50085	0.00118281	2	0.000683761	0.999937
19	186	PS00107-PS51285-PS00108	PS00714-PS00713	0.0162974	1	0.00034188	0.999937
19	187	PS00107-PS51285-PS00108	PS50188-PS50919	0.0162974	1	0.00034188	0.999937
19	194	PS00107-PS51285-PS00108	PS00107-PS51285-PS00108	0.221986	3	0.00102564	0.99918
19	196	PS00107-PS51285-PS00108	PS50061-PS00345-PS00346	0.0438744	3	0.00102564	0.999559
19	197	PS00107-PS51285-PS00108	PS50055-PS50056-PS00383	0.00188807	6	0.00205128	0.999433
19	200	PS00107-PS51285-PS00108	PS00129-PS00025-PS00707	0.0162974	1	0.00034188	0.999937
19	204	PS00107-PS51285-PS00108	PS00399-PS01216-PS01217	0.007142	2	0.000683761	0.999874
19	219	PS00107-PS51285-PS00108	PS50042-PS50113-PS50112	0.000738881	3	0.00102564	0.999874
19	222	PS00107-PS51285-PS00108	PS00036-PS50953-PS50217	0.00762974	3	0.00102564	0.999748
19	232	PS00107-PS51285-PS00108	PS00018-PS50222-PS00039	0.0162974	1	0.00034188	0.999937
19	235	PS00107-PS51285-PS00108	PS00217-PS00216-PS50850	7.06e-05	3	0.00102564	0.999937
19	238	PS00107-PS51285-PS00108	PS00024-PS00524-PS50958	0.0162974	1	0.00034188	0.999937
19	241	PS00107-PS51285-PS00108	PS50902-PS60001-PS50106	0.0162974	1	0.00034188	0.999937
19	247	PS00107-PS51285-PS00108	PS50898-PS50132-PS50877	0.00118281	2	0.000683761	0.999937
19	248	PS00107-PS51285-PS00108	PS50188-PS50919-PS50222	0.0162974	1	0.00034188	0.999937
19	261	PS00107-PS51285-PS00108	PS00107-PS50002-PS50001-PS00109	0.00617894	4	0.00136752	0.999622
19	264	PS00107-PS51285-PS00108	PS50297-PS50088-PS50254-PS01204	0.0549982	1	0.00034188	0.999874
19	279	PS00107-PS51285-PS00108	PS50237-PS50020-PS01159-PS50004	0.00118281	2	0.000683761	0.999937
19	282	PS00107-PS51285-PS00108	PS00019-PS50003-PS00020-PS50021	0.0162974	1	0.00034188	0.999937
19	285	PS00107-PS51285-PS00108	PS01192-PS00318-PS50065-PS00066-PS50156	0.0162974	1	0.00034188	0.999937
19	287	PS00107-PS51285-PS00108	PS00107-PS50898-PS50081-PS00479-PS00108	3.36e-07	6	0.00205128	0.999874
19	291	PS00107-PS51285-PS00108	PS00107-PS50003-PS51285-PS50132-PS00108	0.0162974	1	0.00034188	0.999937
19	292	PS00107-PS51285-PS00108	PS00019-PS00018-PS00020-PS50222-PS50021	0.0162974	1	0.00034188	0.999937
19	300	PS00107-PS51285-PS00108	PS50975-PS00482-PS00483-PS51273-PS00866-PS00867-PS00097	0.00118281	2	0.000683761	0.999937
19	301	PS00107-PS51285-PS00108	PS00741-PS50010-PS50009-PS50212-PS50096-PS00720-PS50003	0.007142	2	0.000683761	0.999874
19	306	PS00107-PS51285-PS00108	PS00010-PS50026-PS00022-PS51120-PS01209-PS50068-PS01186-PS01187	0.0162974	1	0.00034188	0.999937
20	131	PS00107-PS50132-PS51285	PS50262-PS00237	1.43e-10	9	0.00307692	0.999958
20	231	PS00107-PS50132-PS51285	PS00107-PS50132-PS51285	8.09e-06	2	0.000683761	0.999993
21	7	PS00107-PS50078-PS00108	PS50206	0.00249439	2	0.000683761	0.999916
21	19	PS00107-PS50078-PS00108	PS50006	1.89e-05	3	0.00102564	0.999958
21	40	PS00107-PS50078-PS00108	PS50138	3.19e-05	2	0.000683761	0.999986
21	45	PS00107-PS50078-PS00108	PS51203	3.19e-05	2	0.000683761	0.999986
21	68	PS00107-PS50078-PS00108	PS00348	0.0038717	1	0.00034188	0.999972
21	70	PS00107-PS50078-PS00108	PS00292	2.29e-06	4	0.00136752	0.999944
21	108	PS00107-PS50078-PS00108	PS00107-PS00108	0.153572	3	0.00102564	0.999299
21	117	PS00107-PS50078-PS00108	PS50006-PS00108	4.03e-10	6	0.00205128	0.999972
21	126	PS00107-PS50078-PS00108	PS00018-PS50222	0.000873268	2	0.000683761	0.999944
21	193	PS00107-PS50078-PS00108	PS01003-PS01002	3.19e-05	2	0.000683761	0.999986
21	227	PS00107-PS50078-PS00108	PS50010-PS00741-PS50172	0.00119314	1	0.00034188	0.999986
22	198	PS00107-PS50012-PS00108	PS00107-PS50012-PS00108	0.000403106	1	0.00034188	0.999993
23	184	PS00107-PS50002-PS00108	PS00237-PS50835	0.00235441	1	0.00034188	0.999979
23	221	PS00107-PS50002-PS00108	PS00107-PS50002-PS00108	0.000419998	2	0.000683761	0.999958
24	7	PS00107-PS50030-PS00108	PS50206	0.128049	1	0.00034188	0.99979
24	108	PS00107-PS50030-PS00108	PS00107-PS00108	0.962339	1	0.00034188	0.998249
24	177	PS00107-PS50030-PS00108	PS50003-PS51064	0.00573025	1	0.00034188	0.999965
25	233	PS00107-PS50151-PS00108	PS00107-PS00142-PS00108	8.09e-06	2	0.000683761	0.999993
26	6	PS00107-PS50108-PS00108	PS00226	0.000239497	5	0.0017094	0.999727
26	28	PS00107-PS50108-PS00108	PS00578	6.64e-08	4	0.00136752	0.999979
26	108	PS00107-PS50108-PS00108	PS00107-PS00108	0.590893	2	0.000683761	0.998949
26	128	PS00107-PS50108-PS00108	PS00415-PS00416	1.18e-05	4	0.00136752	0.999916
26	224	PS00107-PS50108-PS00108	PS00107-PS50108-PS00108	2.43e-10	9	0.00307692	0.999916
26	280	PS00107-PS50108-PS00108	PS00107-PS50835-PS50853-PS00108	7.85e-05	2	0.000683761	0.999979
26	287	PS00107-PS50108-PS00108	PS00107-PS50898-PS50081-PS00479-PS00108	0.00791575	1	0.00034188	0.999958
27	39	PS00107-PS50137-PS00108	PS50126	0.000403106	1	0.00034188	0.999993
27	68	PS00107-PS50137-PS00108	PS00348	0.00119314	1	0.00034188	0.999986
27	114	PS00107-PS50137-PS00108	PS50297-PS50088	0.044903	1	0.00034188	0.999888
27	246	PS00107-PS50137-PS00108	PS00107-PS50137-PS00108	1.82e-10	8	0.00273504	0.999993
28	7	PS00107-PS50032-PS00108	PS50206	1.89e-05	3	0.00102564	0.999958
29	2	PS00107-PS01351-PS00108	PS01259	0.0132126	1	0.00034188	0.999944
29	6	PS00107-PS01351-PS00108	PS00226	0.000160581	6	0.00205128	0.999636
29	8	PS00107-PS01351-PS00108	PS50888	0.000890409	7	0.00239316	0.999355
29	12	PS00107-PS01351-PS00108	PS00229	2.02e-10	11	0.00376068	0.999748
29	17	PS00107-PS01351-PS00108	PS50132	0.044903	1	0.00034188	0.999888
29	23	PS00107-PS01351-PS00108	PS00295	1.18e-05	4	0.00136752	0.999916
29	24	PS00107-PS01351-PS00108	PS50106	0.044903	1	0.00034188	0.999888
29	26	PS00107-PS01351-PS00108	PS50835	0.000217549	4	0.00136752	0.999832
29	27	PS00107-PS01351-PS00108	PS00236	0.000494072	3	0.00102564	0.999888
29	29	PS00107-PS01351-PS00108	PS50217	0.000494072	3	0.00102564	0.999888
29	32	PS00107-PS01351-PS00108	PS50001	3.92e-05	4	0.00136752	0.999888
29	34	PS00107-PS01351-PS00108	PS00569	0.00331255	3	0.00102564	0.999804
29	37	PS00107-PS01351-PS00108	PS50084	0.0001546	2	0.000683761	0.999972
29	51	PS00107-PS01351-PS00108	PS50003	2.78e-10	28	0.00957265	0.999888
29	55	PS00107-PS01351-PS00108	PS00434	0.0038717	1	0.00034188	0.999972
29	63	PS00107-PS01351-PS00108	PS01206	0.0658004	1	0.00034188	0.99986
29	68	PS00107-PS01351-PS00108	PS00348	0.000873268	2	0.000683761	0.999944
29	74	PS00107-PS01351-PS00108	PS51030	0.0038717	1	0.00034188	0.999972
29	76	PS00107-PS01351-PS00108	PS51257	0.0132126	1	0.00034188	0.999944
29	81	PS00107-PS01351-PS00108	PS50118	1.71e-07	6	0.00205128	0.999888
29	82	PS00107-PS01351-PS00108	PS01031	0.000873268	2	0.000683761	0.999944
29	98	PS00107-PS01351-PS00108	PS50085	0.0001546	2	0.000683761	0.999972
29	105	PS00107-PS01351-PS00108	PS51030-PS00031	3.34e-10	34	0.0116239	0.999131
29	106	PS00107-PS01351-PS00108	PS01353-PS50853	0.0038717	1	0.00034188	0.999972
29	108	PS00107-PS01351-PS00108	PS00107-PS00108	0.773203	2	0.000683761	0.998599
29	109	PS00107-PS01351-PS00108	PS00028-PS50157	0.000730593	4	0.00136752	0.999776
29	115	PS00107-PS01351-PS00108	PS51075-PS51076	1.93e-10	13	0.00444444	0.999832
29	118	PS00107-PS01351-PS00108	PS50888-PS50112	6.69e-09	9	0.00307692	0.999776
29	120	PS00107-PS01351-PS00108	PS50090-PS51294	0.044903	1	0.00034188	0.999888
29	125	PS00107-PS01351-PS00108	PS00563-PS01041	2.73e-06	5	0.0017094	0.999888
29	133	PS00107-PS01351-PS00108	PS00036-PS50217	3.92e-05	4	0.00136752	0.999888
29	143	PS00107-PS01351-PS00108	PS01203-PS00960	5.41e-06	3	0.00102564	0.999972
29	144	PS00107-PS01351-PS00108	PS00408-PS00407	2.73e-06	5	0.0017094	0.999888
29	165	PS00107-PS01351-PS00108	PS01173-PS01174	0.0001546	2	0.000683761	0.999972
29	177	PS00107-PS01351-PS00108	PS50003-PS51064	0.0001546	2	0.000683761	0.999972
29	180	PS00107-PS01351-PS00108	PS50200-PS50001	5.41e-06	3	0.00102564	0.999972
29	191	PS00107-PS01351-PS00108	PS50209-PS50207	0.0001546	2	0.000683761	0.999972
29	194	PS00107-PS01351-PS00108	PS00107-PS51285-PS00108	0.00532263	4	0.00136752	0.999636
29	195	PS00107-PS01351-PS00108	PS50054-PS50056-PS50206	0.0001546	2	0.000683761	0.999972
29	196	PS00107-PS01351-PS00108	PS50061-PS00345-PS00346	3.02e-08	8	0.00273504	0.999804
29	197	PS00107-PS01351-PS00108	PS50055-PS50056-PS00383	1.76e-10	12	0.00410256	0.999748
29	210	PS00107-PS01351-PS00108	PS50008-PS50007-PS50004	0.00249439	2	0.000683761	0.999916
29	218	PS00107-PS01351-PS00108	PS00107-PS01351-PS00108	3.92e-10	8	0.00273504	0.999916
29	224	PS00107-PS01351-PS00108	PS00107-PS50108-PS00108	0.044903	1	0.00034188	0.999888
29	226	PS00107-PS01351-PS00108	PS50003-PS50200-PS50001	2.43e-10	9	0.00307692	0.999916
29	259	PS00107-PS01351-PS00108	PS50054-PS50056-PS00383-PS50206	9.93e-08	5	0.0017094	0.999944
29	261	PS00107-PS01351-PS00108	PS00107-PS50002-PS50001-PS00109	0.0149004	2	0.000683761	0.999832
29	277	PS00107-PS01351-PS00108	PS50050-PS00652-PS01186-PS50017	0.0001546	2	0.000683761	0.999972
29	284	PS00107-PS01351-PS00108	PS01080-PS50062-PS01258-PS01259	0.0038717	1	0.00034188	0.999972
29	286	PS00107-PS01351-PS00108	PS00107-PS50088-PS50297-PS50017-PS00108	0.0038717	1	0.00034188	0.999972
29	287	PS00107-PS01351-PS00108	PS00107-PS50898-PS50081-PS00479-PS00108	9.93e-08	5	0.0017094	0.999944
29	288	PS00107-PS01351-PS00108	PS00107-PS00142-PS00878-PS51285-PS00108	4.03e-09	6	0.00205128	0.999944
29	289	PS00107-PS01351-PS00108	PS50003-PS50010-PS50009-PS50212-PS00720	5.39e-09	5	0.0017094	0.999972
29	291	PS00107-PS01351-PS00108	PS00107-PS50003-PS51285-PS50132-PS00108	0.0038717	1	0.00034188	0.999972
29	295	PS00107-PS01351-PS00108	PS01122-PS50208-PS50209-PS01121-PS50207	0.0001546	2	0.000683761	0.999972
29	296	PS00107-PS01351-PS00108	PS01260-PS01080-PS50063-PS50062-PS01258-PS01259	0.000873268	2	0.000683761	0.999944
29	300	PS00107-PS01351-PS00108	PS50975-PS00482-PS00483-PS51273-PS00866-PS00867-PS00097	0.0038717	1	0.00034188	0.999972
30	76	PS00107-PS51257-PS00108	PS51257	7.98e-07	3	0.00102564	0.999986
30	108	PS00107-PS51257-PS00108	PS00107-PS00108	0.273194	1	0.00034188	0.99965
30	194	PS00107-PS51257-PS00108	PS00107-PS51285-PS00108	2.91e-10	19	0.00649573	0.999909
30	217	PS00107-PS51257-PS00108	PS00243-PS01186-PS00022	0.000403106	1	0.00034188	0.999993
30	224	PS00107-PS51257-PS00108	PS00107-PS50108-PS00108	0.0001546	2	0.000683761	0.999972
30	236	PS00107-PS51257-PS00108	PS00107-PS51257-PS00108	1.62e-07	3	0.00102564	0.999993
30	256	PS00107-PS51257-PS00108	PS00107-PS50003-PS51285-PS00108	3.72e-10	12	0.00410256	0.999951
30	257	PS00107-PS51257-PS00108	PS00107-PS50195-PS51285-PS00108	1.92e-08	4	0.00136752	0.999986
30	290	PS00107-PS51257-PS00108	PS00107-PS50081-PS51285-PS00479-PS00108	5.41e-06	3	0.00102564	0.999972
30	297	PS00107-PS51257-PS00108	PS00107-PS00108-PS50081-PS00479-PS51285-PS50004	0.0038717	1	0.00034188	0.999972
32	115	PS00107-PS51256-PS00108	PS51075-PS51076	7.84e-11	16	0.00547009	0.999832
33	251	PS00107-PS50112-PS00108	PS00107-PS50112-PS00108	8.09e-06	2	0.000683761	0.999993
34	6	PS00107-PS00092-PS00108	PS00226	0.0030716	2	0.000683761	0.999909
34	94	PS00107-PS00092-PS00108	PS00959	0.000403106	1	0.00034188	0.999993
34	244	PS00107-PS00092-PS00108	PS50081-PS50238-PS00479	1e-10	7	0.00239316	0.999993
35	14	PS00107-PS50106-PS50023-PS00478	PS51263	0.000100351	3	0.00102564	0.99993
37	35	PS00107-PS00878-PS51285-PS00108	PS00355	0.00119314	1	0.00034188	0.999986
37	222	PS00107-PS00878-PS51285-PS00108	PS00036-PS50953-PS50217	0.0001546	2	0.000683761	0.999972
38	7	PS00107-PS50032-PS50030-PS00108	PS50206	0.0271471	1	0.00034188	0.999916
38	12	PS00107-PS50032-PS50030-PS00108	PS00229	2.4e-10	40	0.0136752	0.999874
39	6	PS00107-PS00284-PS51285-PS00108	PS00226	0.0030716	2	0.000683761	0.999909
39	12	PS00107-PS00284-PS51285-PS00108	PS00229	3.66e-06	4	0.00136752	0.999937
39	35	PS00107-PS00284-PS51285-PS00108	PS00355	7.32e-10	5	0.0017094	0.999986
39	87	PS00107-PS00284-PS51285-PS00108	PS00322	0.000403106	1	0.00034188	0.999993
39	105	PS00107-PS00284-PS51285-PS00108	PS51030-PS00031	0.0046556	3	0.00102564	0.999783
39	108	PS00107-PS00284-PS51285-PS00108	PS00107-PS00108	0.273194	1	0.00034188	0.99965
39	222	PS00107-PS00284-PS51285-PS00108	PS00036-PS50953-PS50217	0.0038717	1	0.00034188	0.999972
41	228	PS00107-PS50132-PS51285-PS00108	PS00238-PS00237-PS50262	7.98e-07	3	0.00102564	0.999986
41	283	PS00107-PS50132-PS51285-PS00108	PS00107-PS50132-PS51285-PS00108	7.98e-07	3	0.00102564	0.999986
42	10	PS51189-PS00915-PS00916-PS51190-PS50290	PS50172	0	16	0.00547009	0.999916
42	13	PS51189-PS00915-PS00916-PS51190-PS50290	PS00298	7.54e-07	4	0.00136752	0.999958
42	19	PS51189-PS00915-PS00916-PS51190-PS50290	PS50006	3.72e-10	10	0.0034188	0.999937
42	50	PS51189-PS00915-PS00916-PS51190-PS50290	PS00211	0.000419998	2	0.000683761	0.999958
42	59	PS51189-PS00915-PS00916-PS51190-PS50290	PS00046	0.00791575	1	0.00034188	0.999958
42	68	PS51189-PS00915-PS00916-PS51190-PS50290	PS00348	6.31e-11	11	0.00376068	0.999958
42	105	PS51189-PS00915-PS00916-PS51190-PS50290	PS51030-PS00031	0.000951003	7	0.00239316	0.999348
42	107	PS51189-PS00915-PS00916-PS51190-PS50290	PS00350-PS50066	0.00118281	2	0.000683761	0.999937
42	108	PS51189-PS00915-PS00916-PS51190-PS50290	PS00107-PS00108	0.369142	3	0.00102564	0.998949
42	117	PS51189-PS00915-PS00916-PS51190-PS50290	PS50006-PS00108	2.4e-10	15	0.00512821	0.999958
42	120	PS51189-PS00915-PS00916-PS51190-PS50290	PS50090-PS51294	0.00249439	2	0.000683761	0.999916
42	133	PS51189-PS00915-PS00916-PS51190-PS50290	PS00036-PS50217	0.0271471	1	0.00034188	0.999916
42	134	PS51189-PS00915-PS00916-PS51190-PS50290	PS00752-PS00753	6.64e-08	4	0.00136752	0.999979
42	194	PS51189-PS00915-PS00916-PS51190-PS50290	PS00107-PS51285-PS00108	0.00166136	4	0.00136752	0.999727
42	202	PS51189-PS00915-PS00916-PS51190-PS50290	PS00518-PS50089-PS50172	1.31e-10	55	0.0188034	0.99979
42	215	PS51189-PS00915-PS00916-PS51190-PS50290	PS01358-PS50089-PS50199	0.000419998	2	0.000683761	0.999958
42	225	PS51189-PS00915-PS00916-PS51190-PS50290	PS51194-PS50967-PS51192	7.85e-05	2	0.000683761	0.999979
42	254	PS51189-PS00915-PS00916-PS51190-PS50290	PS50160-PS00333-PS00697-PS50172	0.000419998	2	0.000683761	0.999958
42	261	PS51189-PS00915-PS00916-PS51190-PS50290	PS00107-PS50002-PS50001-PS00109	0.0549982	1	0.00034188	0.999874
42	294	PS51189-PS00915-PS00916-PS51190-PS50290	PS51189-PS00915-PS00916-PS51190-PS50290	2.4e-10	12	0.00410256	0.999937
43	26	PS00107-PS50081-PS51285-PS00479-PS00108	PS50835	0.0549982	1	0.00034188	0.999874
43	57	PS00107-PS50081-PS51285-PS00479-PS00108	PS00107	0.000419998	2	0.000683761	0.999958
43	78	PS00107-PS50081-PS51285-PS00479-PS00108	PS51082	0.00235441	1	0.00034188	0.999979
43	99	PS00107-PS50081-PS51285-PS00479-PS00108	PS01220	0.00235441	1	0.00034188	0.999979
43	108	PS00107-PS50081-PS51285-PS00479-PS00108	PS00107-PS00108	0.590893	2	0.000683761	0.998949
43	124	PS00107-PS50081-PS51285-PS00479-PS00108	PS00796-PS00797	2.99e-05	4	0.00136752	0.999895
43	151	PS00107-PS50081-PS51285-PS00479-PS00108	PS00439-PS00440	3.92e-10	8	0.00273504	0.999916
43	152	PS00107-PS50081-PS51285-PS00479-PS00108	PS50020-PS01159	7.85e-05	2	0.000683761	0.999979
43	154	PS00107-PS50081-PS51285-PS00479-PS00108	PS50254-PS01204	0.00235441	1	0.00034188	0.999979
43	170	PS00107-PS50081-PS51285-PS00479-PS00108	PS50053-PS00108	6.64e-08	4	0.00136752	0.999979
43	177	PS00107-PS50081-PS51285-PS00479-PS00108	PS50003-PS51064	0.00235441	1	0.00034188	0.999979
43	194	PS00107-PS50081-PS51285-PS00479-PS00108	PS00107-PS51285-PS00108	0.0490229	2	0.000683761	0.999727
43	203	PS00107-PS50081-PS51285-PS00479-PS00108	PS50057-PS00660-PS00661	0.0714439	1	0.00034188	0.999853
43	256	PS00107-PS50081-PS51285-PS00479-PS00108	PS00107-PS50003-PS51285-PS00108	0.010611	2	0.000683761	0.999853
43	271	PS00107-PS50081-PS51285-PS00479-PS00108	PS50259-PS00979-PS00981-PS00980	1.18e-05	4	0.00136752	0.999916
43	290	PS00107-PS50081-PS51285-PS00479-PS00108	PS00107-PS50081-PS51285-PS00479-PS00108	1.18e-05	4	0.00136752	0.999916
43	295	PS00107-PS50081-PS51285-PS00479-PS00108	PS01122-PS50208-PS50209-PS01121-PS50207	0.00235441	1	0.00034188	0.999979
43	297	PS00107-PS50081-PS51285-PS00479-PS00108	PS00107-PS00108-PS50081-PS00479-PS51285-PS50004	0.0271471	1	0.00034188	0.999916
44	188	PS00107-PS50088-PS50297-PS50017-PS00108	PS00914-PS50192	0.000403106	1	0.00034188	0.999993
44	286	PS00107-PS50088-PS50297-PS50017-PS00108	PS00107-PS50088-PS50297-PS50017-PS00108	0.000403106	1	0.00034188	0.999993
45	6	PS00107-PS50003-PS50081-PS51285-PS00108	PS00226	1.77e-08	8	0.00273504	0.999818
45	114	PS00107-PS50003-PS50081-PS51285-PS00108	PS50297-PS50088	0.00517379	3	0.00102564	0.999776
45	192	PS00107-PS50003-PS50081-PS51285-PS00108	PS50003-PS50238	7.93e-11	11	0.00376068	0.999986
45	203	PS00107-PS50003-PS50081-PS51285-PS00108	PS50057-PS00660-PS00661	2.24e-05	4	0.00136752	0.999902
45	252	PS00107-PS50003-PS50081-PS51285-PS00108	PS00107-PS50106-PS50023-PS00478	2.29e-06	4	0.00136752	0.999944
46	108	PS00107-PS50898-PS50081-PS00479-PS00108	PS00107-PS00108	0.001503	9	0.00307692	0.998949
46	218	PS00107-PS50898-PS50081-PS00479-PS00108	PS00107-PS01351-PS00108	0.0162974	1	0.00034188	0.999937
46	287	PS00107-PS50898-PS50081-PS00479-PS00108	PS00107-PS50898-PS50081-PS00479-PS00108	0.000419998	2	0.000683761	0.999958
47	10	PS51189-PS50077-PS00916-PS51190-PS50290	PS50172	5.39e-09	5	0.0017094	0.999972
47	19	PS51189-PS50077-PS00916-PS51190-PS50290	PS50006	2.28e-10	6	0.00205128	0.999979
47	68	PS51189-PS50077-PS00916-PS51190-PS50290	PS00348	1.92e-08	4	0.00136752	0.999986
47	108	PS51189-PS50077-PS00916-PS51190-PS50290	PS00107-PS00108	0.0866995	2	0.000683761	0.99965
47	117	PS51189-PS50077-PS00916-PS51190-PS50290	PS50006-PS00108	6.59e-11	12	0.00410256	0.999986
47	134	PS51189-PS50077-PS00916-PS51190-PS50290	PS00752-PS00753	8.09e-06	2	0.000683761	0.999993
47	202	PS51189-PS50077-PS00916-PS51190-PS50290	PS00518-PS50089-PS50172	2.41e-10	41	0.0140171	0.99993
48	108	PS00107-PS50003-PS50081-PS00479-PS00108	PS00107-PS00108	0.604442	1	0.00034188	0.999299
48	114	PS00107-PS50003-PS50081-PS00479-PS00108	PS50297-PS50088	0.141732	1	0.00034188	0.999776
48	293	PS00107-PS50003-PS50081-PS00479-PS00108	PS00107-PS50003-PS50081-PS00479-PS00108	1.92e-08	4	0.00136752	0.999986
48	305	PS00107-PS50003-PS50081-PS00479-PS00108	PS00018-PS50222-PS50008-PS50003-PS50002-PS50001-PS50007-PS50004	0.0001546	2	0.000683761	0.999972
49	124	PS50003-PS50010-PS00741-PS50238-PS50004	PS00796-PS00797	0.00573025	1	0.00034188	0.999965
49	234	PS50003-PS50010-PS00741-PS50238-PS50004	PS50200-PS50106-PS51126	0.000403106	1	0.00034188	0.999993
50	32	PS00107-PS00142-PS00878-PS51285-PS00108	PS50001	5.41e-06	3	0.00102564	0.999972
50	35	PS00107-PS00142-PS00878-PS51285-PS00108	PS00355	0.00119314	1	0.00034188	0.999986
50	56	PS00107-PS00142-PS00878-PS51285-PS00108	PS00367	0.00235441	1	0.00034188	0.999979
50	59	PS00107-PS00142-PS00878-PS51285-PS00108	PS00046	0.00119314	1	0.00034188	0.999986
50	87	PS00107-PS00142-PS00878-PS51285-PS00108	PS00322	8.09e-06	2	0.000683761	0.999993
50	105	PS00107-PS00142-PS00878-PS51285-PS00108	PS51030-PS00031	0.0282024	2	0.000683761	0.999783
50	108	PS00107-PS00142-PS00878-PS51285-PS00108	PS00107-PS00108	0.273194	1	0.00034188	0.99965
50	196	PS00107-PS00142-PS00878-PS51285-PS00108	PS50061-PS00345-PS00346	3.09e-05	3	0.00102564	0.999951
50	222	PS00107-PS00142-PS00878-PS51285-PS00108	PS00036-PS50953-PS50217	0.0001546	2	0.000683761	0.999972
50	266	PS00107-PS00142-PS00878-PS51285-PS00108	PS00136-PS00387-PS51210-PS50004	0.000403106	1	0.00034188	0.999993
51	6	PS00107-PS00108-PS50081-PS00479-PS51285-PS50004	PS00226	0	33	0.0112821	0.999545
51	8	PS00107-PS00108-PS50081-PS00479-PS51285-PS50004	PS50888	0.0924469	4	0.00136752	0.999194
51	11	PS00107-PS00108-PS50081-PS00479-PS51285-PS50004	PS00175	0.00573025	1	0.00034188	0.999965
51	14	PS00107-PS00108-PS50081-PS00479-PS51285-PS50004	PS51263	0.0165168	2	0.000683761	0.999825
51	17	PS00107-PS00108-PS50081-PS00479-PS51285-PS50004	PS50132	0.00936505	2	0.000683761	0.99986
51	22	PS00107-PS00108-PS50081-PS00479-PS51285-PS50004	PS50254	0	12	0.00410256	0.999685
51	26	PS00107-PS00108-PS50081-PS00479-PS51285-PS50004	PS50835	6.02e-07	7	0.00239316	0.99979
51	27	PS00107-PS00108-PS50081-PS00479-PS51285-PS50004	PS00236	2.43e-09	8	0.00273504	0.99986
51	33	PS00107-PS00108-PS50081-PS00479-PS51285-PS50004	PS50943	0.00155354	2	0.000683761	0.99993
51	34	PS00107-PS00108-PS50081-PS00479-PS51285-PS50004	PS00569	2.45e-10	39	0.0133333	0.999755
51	35	PS00107-PS00108-PS50081-PS00479-PS51285-PS50004	PS00355	2.8e-07	5	0.0017094	0.99993
51	38	PS00107-PS00108-PS50081-PS00479-PS51285-PS50004	PS01202	4.93e-10	6	0.00205128	0.999965
51	41	PS00107-PS00108-PS50081-PS00479-PS51285-PS50004	PS00177	1.06e-05	3	0.00102564	0.999965
51	48	PS00107-PS00108-PS50081-PS00479-PS51285-PS50004	PS00964	0.00573025	1	0.00034188	0.999965
51	52	PS00107-PS00108-PS50081-PS00479-PS51285-PS50004	PS00223	1.99e-06	5	0.0017094	0.999895
51	67	PS00107-PS00108-PS50081-PS00479-PS51285-PS50004	PS50287	4.93e-10	6	0.00205128	0.999965
51	68	PS00107-PS00108-PS50081-PS00479-PS51285-PS50004	PS00348	0.00155354	2	0.000683761	0.99993
51	71	PS00107-PS00108-PS50081-PS00479-PS51285-PS50004	PS00154	0.000396354	3	0.00102564	0.999895
51	73	PS00107-PS00108-PS50081-PS00479-PS51285-PS50004	PS50192	2.98e-11	10	0.0034188	0.99986
51	79	PS00107-PS00108-PS50081-PS00479-PS51285-PS50004	PS50168	0.00573025	1	0.00034188	0.999965
51	82	PS00107-PS00108-PS50081-PS00479-PS51285-PS50004	PS01031	0.00155354	2	0.000683761	0.99993
51	85	PS00107-PS00108-PS50081-PS00479-PS51285-PS50004	PS50096	1.06e-05	3	0.00102564	0.999965
51	86	PS00107-PS00108-PS50081-PS00479-PS51285-PS50004	PS51225	1.06e-05	3	0.00102564	0.999965
51	88	PS00107-PS00108-PS50081-PS00479-PS51285-PS50004	PS00884	0.00573025	1	0.00034188	0.999965
51	89	PS00107-PS00108-PS50081-PS00479-PS51285-PS50004	PS50297	0.00573025	1	0.00034188	0.999965
51	91	PS00107-PS00108-PS50081-PS00479-PS51285-PS50004	PS01257	0.000266492	2	0.000683761	0.999965
51	92	PS00107-PS00108-PS50081-PS00479-PS51285-PS50004	PS51278	0.000266492	2	0.000683761	0.999965
51	97	PS00107-PS00108-PS50081-PS00479-PS51285-PS50004	PS00813	1.06e-05	3	0.00102564	0.999965
51	99	PS00107-PS00108-PS50081-PS00479-PS51285-PS50004	PS01220	1.06e-05	3	0.00102564	0.999965
51	104	PS00107-PS00108-PS50081-PS00479-PS51285-PS50004	PS00392	0.00573025	1	0.00034188	0.999965
51	108	PS00107-PS00108-PS50081-PS00479-PS51285-PS50004	PS00107-PS00108	0.749197	3	0.00102564	0.998249
51	112	PS00107-PS00108-PS50081-PS00479-PS51285-PS50004	PS00826-PS00827	6.31e-11	12	0.00410256	0.999965
51	114	PS00107-PS00108-PS50081-PS00479-PS51285-PS50004	PS50297-PS50088	0	29	0.00991453	0.99944
51	121	PS00107-PS00108-PS50081-PS00479-PS51285-PS50004	PS50003-PS00410	0.00155354	2	0.000683761	0.99993
51	131	PS00107-PS00108-PS50081-PS00479-PS51285-PS50004	PS50262-PS00237	5.09e-08	8	0.00273504	0.99979
51	137	PS00107-PS00108-PS50081-PS00479-PS51285-PS50004	PS50003-PS50115	3.84e-07	4	0.00136752	0.999965
51	139	PS00107-PS00108-PS50081-PS00479-PS51285-PS50004	PS00027-PS50071	0.000100575	4	0.00136752	0.99986
51	142	PS00107-PS00108-PS50081-PS00479-PS51285-PS50004	PS50835-PS00290	0.00573025	1	0.00034188	0.999965
51	144	PS00107-PS00108-PS50081-PS00479-PS51285-PS50004	PS00408-PS00407	8.32e-06	5	0.0017094	0.99986
51	146	PS00107-PS00108-PS50081-PS00479-PS51285-PS50004	PS00583-PS01179	0.000266492	2	0.000683761	0.999965
51	151	PS00107-PS00108-PS50081-PS00479-PS51285-PS50004	PS00439-PS00440	3.32e-10	67	0.022906	0.99986
51	153	PS00107-PS00108-PS50081-PS00479-PS51285-PS50004	PS51054-PS50888	0.00155354	2	0.000683761	0.99993
51	158	PS00107-PS00108-PS50081-PS00479-PS51285-PS50004	PS00575-PS01004	0.00155354	2	0.000683761	0.99993
51	160	PS00107-PS00108-PS50081-PS00479-PS51285-PS50004	PS50929-PS00211	0.000266492	2	0.000683761	0.999965
51	161	PS00107-PS00108-PS50081-PS00479-PS51285-PS50004	PS50132-PS50186	0.00573025	1	0.00034188	0.999965
51	162	PS00107-PS00108-PS50081-PS00479-PS51285-PS50004	PS50003-PS50190	1.28e-08	6	0.00205128	0.99993
51	163	PS00107-PS00108-PS50081-PS00479-PS51285-PS50004	PS50293-PS50005	0.00155354	2	0.000683761	0.99993
51	164	PS00107-PS00108-PS50081-PS00479-PS51285-PS50004	PS00420-PS50287	5.6e-06	4	0.00136752	0.99993
51	166	PS00107-PS00108-PS50081-PS00479-PS51285-PS50004	PS00964-PS51257	4.93e-10	6	0.00205128	0.999965
51	172	PS00107-PS00108-PS50081-PS00479-PS51285-PS50004	PS01179-PS50001	0.00155354	2	0.000683761	0.99993
51	173	PS00107-PS00108-PS50081-PS00479-PS51285-PS50004	PS00664-PS00663	5.6e-06	4	0.00136752	0.99993
51	177	PS00107-PS00108-PS50081-PS00479-PS51285-PS50004	PS50003-PS51064	0.00573025	1	0.00034188	0.999965
51	179	PS00107-PS00108-PS50081-PS00479-PS51285-PS50004	PS00220-PS00219	0.00155354	2	0.000683761	0.99993
51	185	PS00107-PS00108-PS50081-PS00479-PS51285-PS50004	PS50195-PS50035	1.06e-05	3	0.00102564	0.999965
51	197	PS00107-PS00108-PS50081-PS00479-PS51285-PS50004	PS50055-PS50056-PS00383	0.0683593	2	0.000683761	0.999685
51	203	PS00107-PS00108-PS50081-PS00479-PS51285-PS50004	PS50057-PS00660-PS00661	0.000139441	5	0.0017094	0.999755
51	207	PS00107-PS00108-PS50081-PS00479-PS51285-PS50004	PS00084-PS00085-PS51125	2.43e-09	8	0.00273504	0.99986
51	208	PS00107-PS00108-PS50081-PS00479-PS51285-PS50004	PS00518-PS50030-PS50089	3.84e-07	4	0.00136752	0.999965
51	210	PS00107-PS00108-PS50081-PS00479-PS51285-PS50004	PS50008-PS50007-PS50004	0.00445519	2	0.000683761	0.999895
51	213	PS00107-PS00108-PS50081-PS00479-PS51285-PS50004	PS50096-PS00413-PS00412	0.00573025	1	0.00034188	0.999965
51	222	PS00107-PS00108-PS50081-PS00479-PS51285-PS50004	PS00036-PS50953-PS50217	0.0658004	1	0.00034188	0.99986
51	228	PS00107-PS00108-PS50081-PS00479-PS51285-PS50004	PS00238-PS00237-PS50262	0.000266492	2	0.000683761	0.999965
51	230	PS00107-PS00108-PS50081-PS00479-PS51285-PS50004	PS00678-PS50294-PS50082	0.0165168	2	0.000683761	0.999825
51	238	PS00107-PS00108-PS50081-PS00479-PS51285-PS50004	PS00024-PS00524-PS50958	1.06e-05	3	0.00102564	0.999965
51	239	PS00107-PS00108-PS50081-PS00479-PS51285-PS50004	PS00610-PS50267-PS00754	1.3e-08	5	0.0017094	0.999965
51	241	PS00107-PS00108-PS50081-PS00479-PS51285-PS50004	PS50902-PS60001-PS50106	0.00573025	1	0.00034188	0.999965
51	242	PS00107-PS00108-PS50081-PS00479-PS51285-PS50004	PS50102-PS01358-PS50199	0.00573025	1	0.00034188	0.999965
51	255	PS00107-PS00108-PS50081-PS00479-PS51285-PS50004	PS50055-PS50001-PS50056-PS00383	5.6e-06	4	0.00136752	0.99993
51	260	PS00107-PS00108-PS50081-PS00479-PS51285-PS50004	PS51194-PS51195-PS51192-PS00039	0.00573025	1	0.00034188	0.999965
51	261	PS00107-PS00108-PS50081-PS00479-PS51285-PS50004	PS00107-PS50002-PS50001-PS00109	0.00417347	3	0.00102564	0.99979
51	268	PS00107-PS00108-PS50081-PS00479-PS51285-PS50004	PS00107-PS00240-PS00109-PS50835	3.84e-07	4	0.00136752	0.999965
51	271	PS00107-PS00108-PS50081-PS00479-PS51285-PS50004	PS50259-PS00979-PS00981-PS00980	1.77e-10	14	0.00478633	0.99986
51	273	PS00107-PS00108-PS50081-PS00479-PS51285-PS50004	PS00107-PS00239-PS00109-PS50853	1.06e-05	3	0.00102564	0.999965
51	274	PS00107-PS00108-PS50081-PS00479-PS51285-PS50004	PS00243-PS00198-PS01186-PS00022	0.00573025	1	0.00034188	0.999965
51	275	PS00107-PS00108-PS50081-PS00479-PS51285-PS50004	PS50279-PS00319-PS00280-PS00320	0.0401444	1	0.00034188	0.999895
51	278	PS00107-PS00108-PS50081-PS00479-PS51285-PS50004	PS51257-PS00243-PS01186-PS00022	1.3e-08	5	0.0017094	0.999965
51	281	PS00107-PS00108-PS50081-PS00479-PS51285-PS50004	PS50003-PS50081-PS00479-PS50105	5.6e-06	4	0.00136752	0.99993
51	287	PS00107-PS00108-PS50081-PS00479-PS51285-PS50004	PS00107-PS50898-PS50081-PS00479-PS00108	0.0196562	1	0.00034188	0.99993
51	291	PS00107-PS00108-PS50081-PS00479-PS51285-PS50004	PS00107-PS50003-PS51285-PS50132-PS00108	0.000266492	2	0.000683761	0.999965
51	293	PS00107-PS00108-PS50081-PS00479-PS51285-PS50004	PS00107-PS50003-PS50081-PS00479-PS00108	0.00573025	1	0.00034188	0.999965
51	296	PS00107-PS00108-PS50081-PS00479-PS51285-PS50004	PS01260-PS01080-PS50063-PS50062-PS01258-PS01259	0.00155354	2	0.000683761	0.99993
51	297	PS00107-PS00108-PS50081-PS00479-PS51285-PS50004	PS00107-PS00108-PS50081-PS00479-PS51285-PS50004	4.14e-08	7	0.00239316	0.99986
51	298	PS00107-PS00108-PS50081-PS00479-PS51285-PS50004	PS00107-PS00109-PS51113-PS50003-PS50002-PS50001	0.00573025	1	0.00034188	0.999965
51	299	PS00107-PS00108-PS50081-PS00479-PS51285-PS50004	PS00107-PS00108-PS50042-PS00888-PS00889-PS51285	0.00573025	1	0.00034188	0.999965
52	17	PS00107-PS00108-PS50042-PS00888-PS00889-PS51285	PS50132	0.000873268	2	0.000683761	0.999944
52	27	PS00107-PS00108-PS50042-PS00888-PS00889-PS51285	PS00236	0.0132126	1	0.00034188	0.999944
52	46	PS00107-PS00108-PS50042-PS00888-PS00889-PS51285	PS50229	7.98e-07	3	0.00102564	0.999986
52	53	PS00107-PS00108-PS50042-PS00888-PS00889-PS51285	PS51139	9.45e-11	8	0.00273504	0.999944
52	62	PS00107-PS00108-PS50042-PS00888-PS00889-PS51285	PS00126	0.00018552	3	0.00102564	0.999916
52	72	PS00107-PS00108-PS50042-PS00888-PS00889-PS51285	PS50919	0.0038717	1	0.00034188	0.999972
52	88	PS00107-PS00108-PS50042-PS00888-PS00889-PS51285	PS00884	0.00119314	1	0.00034188	0.999986
52	89	PS00107-PS00108-PS50042-PS00888-PS00889-PS51285	PS50297	3.19e-05	2	0.000683761	0.999986
52	148	PS00107-PS00108-PS50042-PS00888-PS00889-PS51285	PS50158-PS50084	1.89e-05	3	0.00102564	0.999958
52	160	PS00107-PS00108-PS50042-PS00888-PS00889-PS51285	PS50929-PS00211	1.11e-10	6	0.00205128	0.999986
52	182	PS00107-PS00108-PS50042-PS00888-PS00889-PS51285	PS50023-PS00478	0.00119314	1	0.00034188	0.999986
52	187	PS00107-PS00108-PS50042-PS00888-PS00889-PS51285	PS50188-PS50919	0.00119314	1	0.00034188	0.999986
52	199	PS00107-PS00108-PS50042-PS00888-PS00889-PS51285	PS00987-PS00678-PS00988	0.00119314	1	0.00034188	0.999986
52	210	PS00107-PS00108-PS50042-PS00888-PS00889-PS51285	PS50008-PS50007-PS50004	7.54e-07	4	0.00136752	0.999958
52	214	PS00107-PS00108-PS50042-PS00888-PS00889-PS51285	PS51216-PS50023-PS00478	3.19e-05	2	0.000683761	0.999986
52	222	PS00107-PS00108-PS50042-PS00888-PS00889-PS51285	PS00036-PS50953-PS50217	0.0132126	1	0.00034188	0.999944
52	276	PS00107-PS00108-PS50042-PS00888-PS00889-PS51285	PS50002-PS51216-PS50023-PS00478	3.19e-05	2	0.000683761	0.999986
